# Supplementary material for: A post-transcriptional respiratome regulon in trypanosomes
Source: Nucleic Acids Res. 2019 May 25;47(13):7063–77. doi: 10.1093/nar/gkz455 (PMC6648352; doi:10.1093/nar/gkz455)
Supplement: gkz455_Supplemental_Files [file gkz455_supplemental_files.zip]

Archive with 2 entries (2 files):
- Trenaman Supplementary Data File 1.xlsx
- Trenaman Supplementary Data.pdf
