# Supplementary material for: A post-transcriptional respiratome regulon in trypanosomes
Source: Nucleic Acids Res. 2019 May 25;47(13):7063–77. doi: 10.1093/nar/gkz455 (PMC6648352; doi:10.1093/nar/gkz455)
Supplement: gkz455_Supplemental_Files [file gkz455_supplemental_files.zip › Trenaman Supplementary Data File 1.xlsx]

## Sheet: Contents
Supplementary Data File 1
Sheet 1. Resources, including oligonucleotide sequences
Sheet 2: ZC3H40 RNAi - RNA-seq data
Sheet 3: RNA-seq GO-term analysis
Sheet 4: Respiratome gene cohorts
Sheet 5: Control gene cohorts
Sheet 6: ZC3H39/40 CLIP-seq data
Sheet 7: ZC3H40 RNAi – SILAC data
Sheet 8: ZC3H40 conditional overexpression – SILAC data
Sheet 9: ZC3H39/40 null – SILAC data
Sheet 10: ZC3H40 conditional overexpression (insect-stage cells) – SILAC data

## Sheet: 1.Resources
Reagent type (species) or resource	Designation	Source or reference	Identifiers	Additional information
Cell line (Trypanosoma brucei)	2T1	PMID: 16182389
Transfected construct	pRPa-iSL	PMID: 18588918	69244	available from addgene.org
Transfected construct	pRPa-ix6myc	PMID: 18588918
Transfected construct	pNAT-x12myc/xGFP	PMID: 18588918
Antibody	rat α-VSG-2	PMID: 9990349		1:10,000
Antibody	rabbit α-VSG-2	PMID: 9990349		1:10,000
Antibody	rabbit α-VSG-6	PMID: 9990349		1:10,000
Antibody	mouse α-myc clone 9E10	Source Bioscience	ABX298	1:5,000
Antibody	rabbit α-GFP	Invitrogen	A11122	1:5,000
Antibody	α-rat-rhodamine	Thermo Fisher Scientific	31680	1:100
Antibody	α-rabbit-FITC	Thermo Fisher Scientific	31573	1:100
Antibody	α-mouse-rhodamine	Thermo Fisher Scientific	31660	1:100
Antibody	α-mouse-HRP	Bio-Rad	170-6516	1:10,000
Antibody	α-rabbit-HRP	Bio-Rad	170-6515	1:10,000
Antibody	rabbit α-GFP	Abcam	AB290	ChIP grade
Antibody	rabbit α-F1β ATP synthase	PMID: 22787278, 9705321		1:500
Recombinant DNA reagent	Tb927.10.14950_RNAi_F2	GATCCTTAAGTCTAGAACCAGTCTAGTGGTGGACCG		ZC3H40 RNAi F
Recombinant DNA reagent	Tb927.10.14950_RNAi_R2	GATCGGTACCCTCGAGATGGGGCAAACTTGTTGAAG		ZC3H40 RNAi R
Recombinant DNA reagent	Tb927.10.14950_C12Myc_HindIII_F	GATCAAGCTT TGTACAACAAGGCCGTGAAG		ZC3H40 pNAT pRPa-ix6myc F
Recombinant DNA reagent	Tb927.10.14950_C12Myc_XbaI_R	GATCTCTAGAAGTACTTCCCTCAGAAGGTTC		ZC3H40 pNAT R
Recombinant DNA reagent	Tb927.10.14950_KO_NotI_5F	GATCGCGGCCGCGACGCCCTCCTGTTGTTG		ZC3H40 KO 5' flank F
Recombinant DNA reagent	Tb927.10.14950_KO_XbaI_5R	GATCTCTAGAATCCACCGCGAAAGATTTGC		ZC3H40 KO 5' flank R
Recombinant DNA reagent	Tb927.10.14950_KO_PspOMI_3F2	GATCGGGCCCCGGAAGCGGTGAAGGAAC		ZC3H40 KO 3' flank F
Recombinant DNA reagent	Tb927.10.14950_KO_Acc65I_3R	GATCGGTACCCCTTCTTTTGCACCCTCCTC		ZC3H40 KO 3' flank R
Recombinant DNA reagent	Tb927.10.14930_C12Myc_Hind3F	GATCAAGCTTGGTATGGGAAACTGGAGGGG		ZC3H39 pNAT F
Recombinant DNA reagent	Tb927.10.14930_C12Myc_XbaI_R	GATCTCTAGAACCACCACCTCGAGTGTCACC		ZC3H39 pNAT R
Recombinant DNA reagent	Tb927.10.14930 RNAi F	GATCGGATCCTCTAGAACGGAAGCATTATGAAACGG		ZC3H39 RNAi F
Recombinant DNA reagent	Tb927.10.14930 RNAi R	GATCGGTACCGGGCCCTGCAATCGCTCACTGTTAGG		ZC3H39 RNAi R
Recombinant DNA reagent	Tb927.10.14950_C6Myc_NheI_R	GATCGCTAGCAGTACTTCCCTCAGAAGGTTC		ZC3H40 pRPa-ix6myc R
Recombinant DNA reagent	Tb927.10.14930_KO_NotI_5F	GATCGCGGCCGCCCCTCCATTAACGGCAGGAGC		ZC3H39 KO 5' flank F
Recombinant DNA reagent	Tb927.10.14930_KO_XbaI_5R	GATCTCTAGACCGGCATCGTTCATGGTAG		ZC3H39 KO 5' flank R
Recombinant DNA reagent	Tb927.10.14930_KO_PspOMI_3F	GATCGGGCCCTGGCTGGTGTTATGAAAGGG		ZC3H39 KO 3' flank F
Recombinant DNA reagent	Tb927.10.14930_KO_BsiWI_EcoRV_3R	GATCCGTACGGATATCCCGGGCAACACCAACTACAAC		ZC3H39 KO 3' flank R
Recombinant DNA reagent	BSD 3F	CTGGTTATGTGTGGGAGGG		Blasticidin F
Recombinant DNA reagent	PUR 5R	CCGTGGGCTTGTACTCGGT		Puromycin R
Recombinant DNA reagent	Ble 5’ R	GCGGTGAGCACCGGAACGGC		Phleomycin R
Recombinant DNA reagent	14950_USF	TTGACGTTTCTTGCAGGGTG		ZC3H40 upstream F
Recombinant DNA reagent	14950_DSR	CCCCTTCGCACCATATCTTTG		ZC3H40 downstream R
Recombinant DNA reagent	14930_USF	GTCGCTGTGGTTTTCGTGAG		ZC3H39 upstream F
Commercial assay or kit	RNeasy Mini Kit	Qiagen	Cat# 74104
Commercial assay or kit	cOmplete EDTA-free Protease inhibitor cocktail	Roche	Cat# 11873580001
Commercial assay or kit	Amersham ECL Prime WB Detection Reagent	GE Healthcare	Cat# RPN2232
Commercial assay or kit	PageRuler Pre-stained Protein Ladder	ThermoFisher Scientific	Cat# 26616
Commercial assay or kit	Vectashield Antifade Mounting Medium with DAPI	Vector Laboratories	Cat# H-1200-10
Commercial assay or kit	Dynabeads protein G	ThermoFisher Scientific	Cat# 10003D
Commercial assay or kit	Trifast	Peqlab (VWR)	Cat# 30-2010
Chemical compound, drug	Resazurin sodium salt	Sigma	Cat# R7017
Chemical compound, drug	Oligomycin A	Sigma	Cat# 75351
software, algorithm	Zen digital imaging suite	Zeiss
software, algorithm	ImageJ	imagej.net
software, algorithm	Prism	GraphPad
software, algorithm	Bowtie2	PMID: 22388286	http://bowtie-bio.sourceforge.net/bowtie2/index.shtml
software, algorithm	SAMtools	PMID: 19505943	http://samtools.sourceforge.net/
software, algorithm	Artemis	PMID: 11120685	https://www.sanger.ac.uk/science/tools/artemis
software, algorithm	edgeR	PMID: 19910308, PMID: 22287627	https://bioconductor.org/packages/release/bioc/html/edgeR.html
software, algorithm	BoxPlotR	PMID: 24481215	http://shiny.chemgrid.org/boxplotr/

## Sheet: 2.ZC3H RNAi RNAseq
		RPKM values									WT vs Uninduced			WT vs Induced			Uninduced vs Induced
GeneID	Product Description	WT1	WT2	WT Ave	ZC3H40_Uninduced 1	ZC3H40_Uninduced 2	Uninduced Ave	ZC3H40_Induced 1	ZC3H40_Induced 2	Induced Ave	log2FC	Fold Change	PValue	log2FC	Fold Change	PValue	log2FC	Fold Change	PValue
mVSG1954	Metacyclic VSG	1.68277	1.03651	1.35964	3.82109	2.71547	3.26828	8.87953	5.22546	7.0525	1.25939	2.39394	0.00193155	2.37002	5.16948	1.07431e-08	1.11072	2.15953	0.00488358
mVSG397	Metacyclic VSG	2.69157	2.70772	2.69965	4.23016	3.30149	3.76582	11.9871	7.07514	9.53111	0.474935	1.38986	0.140474	1.81498	3.51854	2.37267e-08	1.3401	2.53169	2.638e-05
mVSG531	Metacyclic VSG	9.42072	7.7001	8.56041	7.80448	6.68585	7.24517	18.4917	15.2318	16.8617	-0.244381	0.844178	0.250884	0.9758	1.96673	2.71486e-06	1.22021	2.3298	5.51599e-09
mVSG639	Metacyclic VSG	0.0724797	0.107359	0.0899194	0.0843789	0.0408753	0.0626271	0.25695	0.043548	0.150249	-0.596531	0.661342	0.634749	0.621899	1.5389	0.576277	1.22129	2.33155	0.240706
mVSG653	Metacyclic VSG	3.16112	3.38015	3.27064	4.55112	2.37346	3.46229	12.2233	7.777	10.0002	0.0722303	1.05134	0.856526	1.60933	3.0511	6.79974e-05	1.53717	2.90225	0.000141859
Tb04.24M18.150	hypothetical protein, conserved	37.7522	36.7532	37.2527	28.7413	22.4032	25.5723	24.0073	21.1128	22.56	-0.547967	0.683983	0.00946762	-0.726383	0.604417	0.000589787	-0.178424	0.883668	0.398625
Tb04.3I12.100	hypothetical protein	69.8181	76.3979	73.108	78.4179	72.2668	75.3424	82.2344	74.3466	78.2905	0.0421443	1.02964	0.777711	0.0973267	1.06979	0.514776	0.0551831	1.03899	0.713541
Tb05.30F7.410	hypothetical protein	0.357886	0.504868	0.431377	0.297601	0.432497	0.365049	0.422917	0.522213	0.472565	-0.16597	0.891329	0.760213	0.166623	1.12243	0.887905	0.333047	1.25967	0.578172
Tb06.3A7.270	hypothetical protein, conserved	33.3277	30.6365	31.9821	28.6363	22.8685	25.7524	29.8271	22.2446	26.0358	-0.313306	0.804796	0.116129	-0.2977	0.813548	0.135617	0.0156054	1.01088	0.937821
Tb06.3A7.960	hypothetical protein	120.424	117.151	118.787	126.79	113.541	120.165	115.489	103.637	109.563	0.016012	1.01116	0.904778	-0.117272	0.921929	0.388112	-0.133284	0.911754	0.324834
Tb07.26A24.210	unspecified product	22.5059	19.0981	20.802	24.5925	22.1385	23.3655	28.2959	23.7244	26.0101	0.164845	1.12105	0.42003	0.318152	1.24673	0.117032	0.153313	1.11212	0.449691
Tb11.01.2730	hypothetical protein, conserved	32.2731	30.1552	31.2141	31.1543	30.8088	30.9816	33.7621	31.2828	32.5225	-0.0108062	0.992538	0.948637	0.0591257	1.04183	0.722805	0.069932	1.04967	0.674751
Tb11.02.5105	Present in the outer mitochondrial membrane proteome 15 (POMP15)	56.5281	57.9828	57.2554	52.446	46.2849	49.3654	50.8054	46.7998	48.8026	-0.216549	0.860622	0.204812	-0.232134	0.851375	0.173253	-0.015586	0.989255	0.928207
Tb11.02.5360	hypothetical protein, conserved	16.5878	16.4363	16.512	18.5505	15.1534	16.8519	18.0915	16.2466	17.169	0.0250793	1.01754	0.89045	0.0541075	1.03822	0.775555	0.029029	1.02033	0.886615
Tb11.02.5370	hypothetical protein, conserved	20.4022	20.5535	20.4778	17.7073	18.5101	18.1087	17.8388	20.1876	19.0132	-0.176343	0.884943	0.263434	-0.104433	0.93017	0.504579	0.0719105	1.05111	0.654368
Tb11.02.5380	exosome complex exonuclease RRP44p homologue (RRP44)	16.9632	16.0188	16.491	16.9507	14.055	15.5029	17.3222	14.8023	16.0622	-0.0909935	0.938876	0.578878	-0.0394589	0.97302	0.812298	0.0515349	1.03637	0.752227
Tb11.02.5390	mRNA processing protein, putative	19.5639	19.3428	19.4533	21.2413	17.3134	19.2773	21.2969	16.6407	18.9688	-0.0142992	0.990138	0.940256	-0.0377927	0.974144	0.837407	-0.0234937	0.983847	0.897337
Tb11.02.5400	cystathionine beta-synthase, putative	60.29	63.886	62.088	36.1532	43.3585	39.7559	35.0567	43.8774	39.467	-0.64151	0.641042	0.000241795	-0.651706	0.636527	0.000192533	-0.0101967	0.992957	0.954358
Tb11.02.5410	ubiquitin activating enzyme, putative	13.1254	15.4548	14.2901	12.5455	9.30648	10.926	12.8386	9.8797	11.3591	-0.392623	0.761744	0.133337	-0.335558	0.792477	0.198763	0.0570635	1.04035	0.830849
Tb11.02.5420	NADPH-cytochrome p450 reductase, putative (CPR)	36.7602	38.6224	37.6913	36.2471	38.7787	37.5129	39.6695	38.2736	38.9715	-0.00612448	0.995764	0.959654	0.0478139	1.0337	0.6993	0.0539387	1.0381	0.660147
Tb11.02.5430	hypothetical protein, conserved	19.8784	23.4721	21.6753	17.7504	11.9261	14.8382	17.1681	10.584	13.876	-0.549299	0.683352	0.0792207	-0.646656	0.638759	0.0391465	-0.0973611	0.934741	0.757839
Tb11.02.5440	hypothetical protein, conserved	17.1084	17.2293	17.1689	17.8483	15.1513	16.4998	17.2963	16.1808	16.7385	-0.0603958	0.959001	0.705883	-0.0378043	0.974136	0.812585	0.0225916	1.01578	0.891223
Tb427.BES10.0	beta lactamase	0	0	0	9.83639	9.15427	9.49533	14.5295	12.5367	13.5331	11.5061	2908.54	1.11683e-80	11.9777	4033.24	7.04484e-95	0.509916	1.42397	0.0109125
Tb427.BES10.1	transferrin-binding protein, putative	16.1049	9.54201	12.8235	13.3623	49.7227	31.5425	33.8938	95.7492	64.8215	1.29918	2.46089	0.0771949	2.33778	5.05523	0.00204536	1.03861	2.05425	0.154445
Tb427.BES10.10	variant surface glycoprotein (VSG) (VSG 427-19)	0	0	0	0	0	0	0	0.0213148	0.0106574	0	1	1	3.02584	8.14458	0.504456	3.18968	9.12409	0.504456
Tb427.BES10.2	transferrin-binding protein, putative	47.294	42.2717	44.7829	13.2473	92.202	52.7247	27.8158	115.251	71.5336	0.235848	1.1776	0.803145	0.675837	1.59752	0.476063	0.439991	1.3566	0.641716
Tb427.BES10.3	expression site-associated gene 5 (ESAG5) protein, putative	25.0244	26.9642	25.9943	16.1052	22.4454	19.2753	16.9041	22.9012	19.9027	-0.428842	0.742858	0.0648895	-0.383	0.766841	0.0992203	0.0458418	1.03229	0.844934
Tb427.BES10.4	expression site-associated gene 3 (ESAG3, pseudogene), putative	12.8129	10.1945	11.5037	12.8737	11.5752	12.2245	11.6692	10.7139	11.1916	0.083886	1.05987	0.676711	-0.0427661	0.970792	0.852337	-0.126657	0.915951	0.536557
Tb427.BES10.5	expression site-associated gene 2 (ESAG2) protein, putative	0.690958	0.6464	0.668679	1.3336	0.94341	1.13851	1.05287	0.972321	1.0126	0.732689	1.66173	0.014394	0.589554	1.50478	0.0537561	-0.14312	0.905559	0.607194
Tb427.BES10.6	expression site-associated gene 11 (ESAG11, pseudogene), putative	7.21131	6.85871	7.03501	9.54403	8.84006	9.19205	7.4901	7.59375	7.54192	0.380528	1.30182	0.0267391	0.101425	1.07283	0.56562	-0.279115	0.824097	0.0984815
Tb427.BES10.7	expression site-associated gene 1 (ESAG1) protein, putative	0.112149	0.083059	0.0976039	0.195841	0.158117	0.176979	0.265054	0.235838	0.250446	0.795145	1.73525	0.318139	1.31157	2.48212	0.0526732	0.517856	1.43183	0.452885
Tb427.BES10.8	variant surface glycoprotein (VSG), putative	0.0867418	0.188444	0.137593	0.363537	0.616373	0.489955	0.492017	0.542017	0.517017	1.86953	3.65413	9.37203e-05	1.90232	3.73813	7.45337e-05	0.033173	1.02326	0.957001
Tb427.BES10.9	variant surface glycoprotein (VSG, pseudogene), putative	0	0	0	0	0.229252	0.114626	0	0.453592	0.226796	5.84233	57.374	0.125632	6.75954	108.349	0.0613515	0.956274	1.94029	0.664743
Tb427.BES122.1	transferrin-binding protein, putative	4.11837	2.04589	3.08213	3.14731	11.7126	7.42996	12.3608	23.0897	17.7253	1.27238	2.4156	0.0795828	2.52361	5.75017	0.000789388	1.25128	2.38053	0.0812607
Tb427.BES122.10	expression site-associated gene 9 (ESAG9) protein, putative	20.29	23.3416	21.8158	11.6567	10.3497	11.0032	15.5451	11.9615	13.7533	-0.990259	0.503387	6.48635e-06	-0.67067	0.628215	0.00212204	0.319594	1.24798	0.144929
Tb427.BES122.11	variant surface glycoprotein (VSG) (VSG 427-16)	0.467867	0.248776	0.358321	0.670373	0.801716	0.736045	1.23335	1.05956	1.14646	1.05547	2.0784	0.00415565	1.66201	3.16457	1.33419e-06	0.606798	1.52288	0.0466146
Tb427.BES122.2	expression site-associated gene 6 (ESAG6) protein, putative	1.254	0.597804	0.925903	1.88777	5.62103	3.7544	6.41289	15.0818	10.7474	2.02243	4.06267	0.00720055	3.53533	11.5942	7.55163e-06	1.51304	2.85412	0.0364416
Tb427.BES122.3	expression site-associated gene 5 (ESAG5, pseudogene), putative	11.0867	12.3276	11.7072	7.52018	8.77996	8.15007	7.54768	9.136	8.34184	-0.518495	0.6981	0.00839445	-0.484304	0.714842	0.0137363	0.0341898	1.02398	0.869068
Tb427.BES122.4	expression site-associated gene 3 (ESAG3, pseudogene), putative	0.0706628	0.0348893	0.052776	0.0822638	0.0996267	0.0909452	0.375763	0.148597	0.26218	0.784886	1.72296	0.533504	2.08578	4.24503	0.0163592	1.30602	2.47259	0.0657178
Tb427.BES122.5	receptor-type adenylate cyclase, putative	5.57518	4.6938	5.13449	9.64003	8.67152	9.15578	9.49386	7.52661	8.51024	0.833317	1.78178	4.53179e-06	0.726425	1.65453	6.34896e-05	-0.106891	0.928587	0.555394
Tb427.BES122.6	expression site-associated gene 8 (ESAG8) protein, putative	4.04962	3.7269	3.88826	5.42002	7.51169	6.46586	5.84348	5.87593	5.8597	0.740105	1.6703	0.000895374	0.591686	1.50701	0.0080463	-0.148417	0.90224	0.508258
Tb427.BES122.7	expression site-associated gene 3 (ESAG3) protein, putative	21.1753	18.4215	19.7984	26.1599	23.3259	24.7429	21.1819	18.1855	19.6837	0.320029	1.24836	0.0689015	-0.0109031	0.992471	0.959998	-0.330936	0.795021	0.0605462
Tb427.BES122.8	receptor-type adenylate cyclase, putative	3.23278	2.80005	3.01642	6.80942	5.61235	6.21088	7.03339	5.35793	6.19566	1.03944	2.05543	3.6436e-07	1.03503	2.04916	4.09562e-07	-0.00440863	0.996949	0.986783
Tb427.BES122.9	variant surface glycoprotein (VSG, atypical), putative	0.178418	0.251694	0.215056	0.20771	0.215614	0.211662	0.271078	0.107199	0.189139	-0.0169897	0.988293	1	-0.35165	0.783687	0.760377	-0.335339	0.792598	0.776248
Tb427.BES126.1	folate transporter, putative	0.607268	0.574683	0.590975	4.9193	2.49006	3.70468	23.5168	6.27872	14.8978	2.64284	6.24559	0.000107759	4.6515	25.1328	3.30226e-10	2.00878	4.02443	0.00220302
Tb427.BES126.10	expression site-associated gene 2 (ESAG2) protein, putative	3.55302	2.28245	2.91773	4.759	4.01826	4.38863	13.2505	6.43871	9.84462	0.586856	1.50197	0.171956	1.7505	3.36475	5.57558e-05	1.1637	2.24031	0.00627591
Tb427.BES126.11	expression site-associated gene 11 (ESAG11, pseudogene), putative	20.8503	21.7692	21.3098	28.7189	27.177	27.9479	28.9023	22.6339	25.7681	0.390488	1.31084	0.0264231	0.270866	1.20653	0.122602	-0.119622	0.920429	0.500398
Tb427.BES126.12	expression site-associated gene 1 (ESAG1) protein, putative	0.158508	0.0521748	0.105341	0.338307	0.223479	0.280893	3.02818	0.999982	2.01408	1.3658	2.5772	0.16182	4.21002	18.5073	2.13811e-06	2.84643	7.19217	0.000380256
Tb427.BES126.13	variant surface glycoprotein (VSG, pseudogene), putative	0.0420897	0	0.0210449	0	0	0	0.323296	0.0252888	0.174292	-3.35967	0.097418	0.618005	2.88887	7.40692	0.173078	6.39684	84.2638	0.0379493
Tb427.BES126.14	expression site-associated gene 3 (ESAG3, pseudogene), putative	0.14064	0.0555518	0.0980957	0.0982373	0.158629	0.128433	0.864214	0.236601	0.550408	0.428388	1.34573	0.873014	2.40998	5.31466	0.0116357	1.98478	3.95802	0.0230905
Tb427.BES126.15	variant surface glycoprotein (VSG) (VSG 427-11)	3.68003	2.6844	3.18221	21.421	18.063	19.742	109.111	62.9655	86.0385	2.63178	6.19789	4.57016e-16	4.75559	27.0131	1.81106e-41	2.12385	4.35854	8.14416e-12
Tb427.BES126.2	transferrin-binding protein, putative	98.1047	51.6727	74.8887	71.5116	411.047	241.279	208.489	979.371	593.93	1.68793	3.22193	0.0879887	2.98746	7.93074	0.00396514	1.29953	2.46149	0.184388
Tb427.BES126.3	transferrin-binding protein, putative	32.642	23.1799	27.9109	27.8573	154.86	91.3585	95.0246	346.575	220.8	1.71083	3.2735	0.0548849	2.9838	7.91066	0.00138872	1.27297	2.41658	0.148192
Tb427.BES126.4	expression site-associated gene 5 (ESAG5) protein, putative	86.9695	87.6655	87.3175	54.9467	81.4323	68.1895	74.7573	82.8701	78.8137	-0.355643	0.781521	0.0877647	-0.147584	0.902761	0.478701	0.208059	1.15513	0.317358
Tb427.BES126.5	expression site-associated gene 3 (ESAG3, pseudogene), putative	5.41705	6.10773	5.76239	7.85944	6.88508	7.37226	36.1152	12.2416	24.1784	0.354058	1.27815	0.524337	2.06557	4.186	0.000252095	1.71159	3.27523	0.00212346
Tb427.BES126.6	receptor-type adenylate cyclase, putative	4.36974	3.19909	3.78441	8.70712	6.70933	7.70822	12.8446	7.02045	9.93254	1.02527	2.03534	0.00211717	1.39031	2.62136	3.45828e-05	0.365054	1.28793	0.267647
Tb427.BES126.7	expression site-associated gene 8 (ESAG8) protein, putative	8.63643	6.93694	7.78668	10.5354	11.4035	10.9694	13.1682	10.8663	12.0173	0.495647	1.40995	0.0105724	0.623384	1.54048	0.00125908	0.12774	1.09258	0.499844
Tb427.BES126.8	expression site-associated gene 8 (ESAG8) protein, putative	11.8626	10.6746	11.2686	18.7871	20.1061	19.4466	18.9639	17.5562	18.2601	0.788221	1.72694	3.34237e-08	0.695171	1.61908	1.10818e-06	-0.0930489	0.937539	0.514127
Tb427.BES126.9	expression site-associated gene 3 (ESAG3) protein, putative	4.92284	5.0008	4.96182	5.48425	5.14074	5.31249	13.4996	5.74576	9.62269	0.0977607	1.07011	0.825463	0.950383	1.93239	0.0280719	0.852662	1.80583	0.0479364
Tb427.BES129.1	neomycin phosphotranferase	0	0	0	0	0	0	0	0	0	0	1	1	0	1	1	0	1	1
Tb427.BES129.10	expression site-associated gene 3 (ESAG3) protein, putative	12.0127	10.5133	11.263	11.8186	13.0976	12.4581	12.9986	12.3831	12.6909	0.148266	1.10824	0.419048	0.171014	1.12585	0.345083	0.0227497	1.01589	0.89497
Tb427.BES129.11	expression site-associated gene 2 (ESAG2) protein, putative	25.0499	20.6167	22.8333	31.5269	26.7268	29.1269	29.9909	23.56	26.7755	0.349983	1.27455	0.0729284	0.227896	1.17113	0.242437	-0.122088	0.918857	0.532964
Tb427.BES129.12	expression site-associated gene 11 (ESAG11, pseudogene), putative	18.1684	17.2689	17.7187	23.0408	20.138	21.5894	18.933	19.2212	19.0771	0.279953	1.21416	0.104873	0.107188	1.07713	0.545389	-0.172769	0.887139	0.309727
Tb427.BES129.13	expression site-associated gene 1 (ESAG1) protein, putative	5.20435	5.79141	5.49788	10.5798	8.11973	9.34975	9.17821	6.04751	7.61286	0.761607	1.69538	0.00947616	0.46181	1.37727	0.114595	-0.299802	0.812364	0.306429
Tb427.BES129.14	variant surface glycoprotein (VSG) (VSG 427-9)	1.28398	0.698975	0.991475	3.37281	2.59935	2.98608	2.95676	2.81876	2.88776	1.58302	2.99596	2.46476e-06	1.54011	2.90817	4.4396e-06	-0.0428634	0.970726	0.889423
Tb427.BES129.2	transferrin-binding protein, putative	502.528	486.751	494.64	94.2113	817.178	455.695	115.389	805.111	460.25	-0.118275	0.921289	0.915707	-0.103928	0.930496	0.925901	0.0143466	1.00999	0.989776
Tb427.BES129.3	transferrin-binding protein, putative	454.687	447.235	450.961	80.3837	719.548	399.966	101.895	713.839	407.867	-0.173085	0.886944	0.877737	-0.144867	0.904463	0.897543	0.0282173	1.01975	0.980008
Tb427.BES129.4	transferrin-binding protein, putative	525.881	525.982	525.931	93.5578	865.309	479.433	106.413	849.596	478.005	-0.133518	0.911606	0.90844	-0.137825	0.908888	0.905502	-0.00430744	0.997019	0.997058
Tb427.BES129.5	expression site-associated gene 5 (ESAG5) protein, putative	268.467	236.547	252.507	271.086	309.814	290.45	293.018	315.558	304.288	0.202098	1.15037	0.271356	0.269184	1.20513	0.142919	0.0670861	1.0476	0.714712
Tb427.BES129.6	expression site-associated gene 3 (ESAG3, pseudogene), putative	63.8917	57.5729	60.7323	42.3243	40.124	41.2242	46.5067	38.2802	42.3934	-0.559539	0.678519	0.000346816	-0.52068	0.697043	0.00088764	0.0388585	1.0273	0.80181
Tb427.BES129.7	receptor-type adenylate cyclase, putative	5.93133	4.71409	5.32271	16.29	12.6036	14.4468	14.9409	10.8722	12.9066	1.43941	2.71211	1.17504e-09	1.27643	2.42238	6.27588e-08	-0.162983	0.893176	0.48189
Tb427.BES129.8	expression site-associated gene 12 (ESAG12) protein, putative	172.453	150.861	161.657	246.092	206.387	226.239	259.652	180.885	220.269	0.484652	1.39925	0.0273779	0.445802	1.36207	0.0423328	-0.0388499	0.973431	0.860045
Tb427.BES129.9	expression site-associated gene 8 (ESAG8) protein, putative	10.7439	9.24925	9.99657	11.5616	13.5552	12.5584	10.6941	11.8677	11.2809	0.331782	1.25857	0.0588299	0.176241	1.12994	0.318449	-0.155543	0.897795	0.373232
Tb427.BES134.1	folate transporter, putative	18.7621	18.9021	18.8321	17.9687	23.0241	20.4964	24.6979	21.9375	23.3177	0.12456	1.09018	0.468701	0.307229	1.23733	0.0702223	0.18267	1.13498	0.276677
Tb427.BES134.2	transferrin-binding protein, putative	4.07656	2.60774	3.34215	3.91008	13.4903	8.7002	22.7231	43.2713	32.9972	1.38339	2.60881	0.0320983	3.30303	9.86984	1.49469e-06	1.9197	3.78344	0.00301838
Tb427.BES134.3	transferrin-binding protein, putative	2.91166	2.21006	2.56086	2.45372	8.78618	5.61995	9.0897	24.6223	16.856	1.13719	2.19952	0.119237	2.71851	6.58193	0.000361946	1.58139	2.99258	0.0299353
Tb427.BES134.4	expression site-associated gene 5 (ESAG5) protein, putative	81.8633	82.3587	82.111	51.7516	79.2533	65.5024	53.4084	73.0119	63.2101	-0.325188	0.798195	0.195363	-0.376794	0.770147	0.133885	-0.0516069	0.964861	0.838044
Tb427.BES134.5	expression site-associated gene 3 (ESAG3, pseudogene), putative	0	0	0	0.0412998	0	0.0206499	0.209609	0	0.104805	2.38364	5.2185	1	4.66915	25.4423	0.152143	2.34598	5.08404	0.283086
Tb427.BES134.6	variant surface glycoprotein (VSG) (VSG 427-15)	0.856229	0.797654	0.826941	3.34774	1.37574	2.36174	34.2107	7.12461	20.6677	1.50749	2.84314	0.0565019	4.63968	24.9277	1.64591e-07	3.13236	8.76868	0.000145683
Tb427.BES15.1	folate transporter, putative	0.316286	0.137424	0.226855	2.17981	0.970338	1.57507	13.1413	3.53463	8.33797	2.78368	6.88606	0.000691297	5.19043	36.5152	7.17501e-09	2.40707	5.30397	0.00208925
Tb427.BES15.10	expression site-associated gene 11 (ESAG11, pseudogene), putative	18.6355	17.2405	17.938	23.3299	19.4567	21.3933	22.9636	16.8294	19.8965	0.251462	1.19041	0.286113	0.144815	1.10559	0.537022	-0.106648	0.928743	0.656515
Tb427.BES15.11	expression site-associated gene 1 (ESAG1) protein, putative	1.65299	1.57965	1.61632	2.1106	1.9396	2.0251	2.89852	2.22661	2.56257	0.316525	1.24533	0.230985	0.642415	1.56094	0.00988988	0.325953	1.25349	0.168685
Tb427.BES15.12	variant surface glycoprotein (VSG) (VSG 427-6)	4.80494	3.56266	4.1838	19.225	28.5959	23.9105	269.387	275.817	272.602	2.51648	5.72185	5.83264e-22	6.0254	65.1368	1.04676e-88	3.50894	11.3841	6.02925e-40
Tb427.BES15.2	transferrin-binding protein, putative	19.7931	13.3678	16.5805	9.25285	69.9242	39.5885	39.0838	240.68	139.882	1.25588	2.38814	0.244596	3.07655	8.43594	0.00731318	1.82068	3.53247	0.0961977
Tb427.BES15.3	transferrin-binding protein, putative	15.9924	14.3976	15.195	5.31218	41.6761	23.4942	17.9483	96.0741	57.0112	0.629274	1.54679	0.543502	1.90771	3.75213	0.0730481	1.27845	2.42578	0.221347
Tb427.BES15.4	expression site-associated gene 5 (ESAG5) protein, putative	61.0221	62.8925	61.9573	41.6356	54.5115	48.0735	47.2373	59.2205	53.2289	-0.364745	0.776606	0.053502	-0.218121	0.859684	0.247727	0.146625	1.10698	0.437831
Tb427.BES15.5	expression site-associated gene 3 (ESAG3, pseudogene), putative	0.614075	0.279873	0.446974	0.769881	0.426229	0.598055	3.85157	1.73125	2.79141	0.37273	1.2948	0.618999	2.61418	6.12276	0.00016428	2.2428	4.73315	0.00102848
Tb427.BES15.6	expression site-associated gene 4 (ESAG4, pseudogene), putative	2.47448	2.32168	2.39808	3.97396	3.42496	3.69946	4.72232	3.48005	4.10118	0.622235	1.53926	0.00235947	0.76847	1.70346	0.000171318	0.146243	1.10668	0.466253
Tb427.BES15.7	expression site-associated gene 8 (ESAG8) protein, putative	2.30029	2.16269	2.23149	3.51179	3.43347	3.47263	3.43447	3.13659	3.28553	0.636622	1.55468	0.00115224	0.553259	1.4674	0.0048368	-0.0833588	0.943858	0.678495
Tb427.BES15.8	expression site-associated gene 3 (ESAG3) protein, putative	5.34682	5.21013	5.27848	8.47317	6.93402	7.70359	10.8275	6.17032	8.49893	0.542534	1.45653	0.0974663	0.680434	1.60262	0.0365597	0.137911	1.10031	0.669704
Tb427.BES15.9	expression site-associated gene 2 (ESAG2) protein, putative	5.84463	4.46825	5.15644	6.78221	7.01752	6.89987	9.49107	6.52483	8.00795	0.420772	1.33864	0.119176	0.6295	1.54703	0.0189732	0.208739	1.15568	0.427478
Tb427.BES28.1	transferrin-binding protein, putative	199.829	196.475	198.152	37.8406	354.838	196.339	54.4175	347.959	201.188	-0.013176	0.990909	0.990574	0.0220069	1.01537	0.984304	0.035183	1.02469	0.974815
Tb427.BES28.10	expression site-associated gene 3 (ESAG3) protein, putative	2.89718	4.39605	3.64661	5.51167	4.01163	4.76165	5.48335	3.722	4.60268	0.378661	1.30013	0.281443	0.328463	1.25567	0.355964	-0.0501952	0.965806	0.897281
Tb427.BES28.11	expression site-associated gene 2 (ESAG2) protein, putative	5.5342	5.34233	5.43826	7.10356	6.92231	7.01293	7.56689	6.27721	6.92205	0.365957	1.28874	0.0571897	0.342112	1.26761	0.0748234	-0.0238429	0.983609	0.916573
Tb427.BES28.12	expression site-associated gene 11 (ESAG11, pseudogene), putative	0.0254138	0	0.0127069	0.0591722	0.0859936	0.0725829	0.0600634	0.0458081	0.0529358	2.37108	5.17329	0.0792845	1.79548	3.47132	0.230063	-0.573088	0.672176	0.784768
Tb427.BES28.13	expression site-associated gene 1 (ESAG1) protein, putative	1.47941	0.886972	1.18319	2.09135	1.65374	1.87255	1.15508	1.23807	1.19658	0.646203	1.56504	0.0480072	0.0230564	1.01611	1	-0.623258	0.649203	0.0527833
Tb427.BES28.14	variant surface glycoprotein (VSG, pseudogene), putative	0	0	0	0.151022	0	0.0755108	0.102198	0.0259807	0.0640891	3.59054	12.0465	0.260909	3.58739	12.0202	0.260909	0.0324115	1.02272	1
Tb427.BES28.15	variant surface glycoprotein (VSG) (VSG 427-21)	0.692407	0.305885	0.499146	1.59095	1.45919	1.52507	1.72257	1.90493	1.81375	1.60479	3.04152	1.14426e-05	1.86313	3.63796	3.28373e-07	0.258475	1.19621	0.441819
Tb427.BES28.2	transferrin-binding protein, putative	197.72	199.712	198.716	40.2667	353.577	196.922	54.3574	355.166	204.762	-0.0130034	0.991027	0.990609	0.043307	1.03047	0.968735	0.0563105	1.0398	0.959287
Tb427.BES28.3	transferrin-binding protein, putative	196.703	190.828	193.766	40.9767	360.256	200.616	51.3843	353.135	202.26	0.0502028	1.03541	0.96411	0.0619649	1.04389	0.955685	0.0117621	1.00819	0.991617
Tb427.BES28.4	transferrin-binding protein, putative	467.164	475.289	471.227	83.4834	808.66	446.072	102.989	806.112	454.551	-0.0791171	0.946637	0.945933	-0.0519543	0.964629	0.964484	0.0271628	1.01901	0.981439
Tb427.BES28.5	expression site-associated gene 5 (ESAG5) protein, putative	171.43	161.367	166.399	158.296	206.238	182.267	172.52	212.796	192.658	0.131682	1.09557	0.529681	0.211597	1.15797	0.312291	0.0799151	1.05696	0.702398
Tb427.BES28.6	expression site-associated gene 3 (ESAG3, pseudogene), putative	0.153832	0.0253179	0.0895751	0.119392	0.144591	0.131991	0.181785	0.138641	0.160213	0.588593	1.50378	0.538966	0.774206	1.71025	0.425076	0.186399	1.13792	0.86671
Tb427.BES28.7	receptor-type adenylate cyclase, putative	3.71222	3.29378	3.503	6.49845	5.55827	6.02836	7.24382	5.58838	6.4161	0.780843	1.71813	4.52456e-05	0.869607	1.82717	5.55427e-06	0.0887694	1.06346	0.637676
Tb427.BES28.8	expression site-associated gene 12 (ESAG12) protein, putative	367.835	332.599	350.217	513.244	415.483	464.363	536.589	351.262	443.926	0.406892	1.32583	0.11584	0.341848	1.26738	0.186218	-0.0650444	0.955916	0.801487
Tb427.BES28.9	expression site-associated gene 8 (ESAG8) protein, putative	7.03862	5.61756	6.32809	8.99595	10.5179	9.75694	8.54548	9.63321	9.08934	0.627257	1.54463	0.00159258	0.524476	1.43841	0.00840005	-0.10278	0.931237	0.602761
Tb427.BES29.1	folate transporter, putative	0.506057	0.262355	0.384206	3.07824	2.00489	2.54157	17.4021	4.69763	11.0499	2.71955	6.58666	0.000124249	4.83994	28.6397	3.09147e-10	2.12059	4.34871	0.00164785
Tb427.BES29.2	transferrin-binding protein, putative	21.5126	18.4252	19.9689	12.2327	63.5627	37.8977	38.3752	158.781	98.5782	0.924761	1.89837	0.291199	2.30354	4.93668	0.0113181	1.37879	2.6005	0.118564
Tb427.BES29.3	transferrin-binding protein, putative	4.14126	2.19618	3.16872	5.38658	20.9761	13.1813	27.0667	73.8163	50.4415	2.05758	4.16289	0.00799815	3.9919	15.9105	1.93776e-06	1.93437	3.82212	0.0117465
Tb427.BES29.4	expression site-associated gene 5 (ESAG5) protein, putative	155.58	159.04	157.31	88.184	134.036	111.11	100.402	133.789	117.095	-0.501145	0.706546	0.0486659	-0.42562	0.744519	0.0938843	0.0755248	1.05374	0.765952
Tb427.BES29.5	expression site-associated gene 3 (ESAG3, pseudogene), putative	6.96821	6.32609	6.64715	5.19006	4.35231	4.77119	13.9453	6.12249	10.0339	-0.4811	0.716431	0.295602	0.58724	1.50237	0.189513	1.06841	2.09712	0.0182801
Tb427.BES29.6	expression site-associated gene 2 (ESAG2) protein, putative	5.0812	3.79151	4.43635	7.85013	7.81029	7.83021	18.4198	8.49313	13.4565	0.819425	1.7647	0.0410922	1.59748	3.02614	8.29047e-05	0.778078	1.71485	0.0495849
Tb427.BES29.7	expression site-associated gene 11 (ESAG11, pseudogene), putative	1.71197	1.12703	1.4195	2.24854	1.80717	2.02786	3.68298	1.42422	2.5536	0.506749	1.42085	0.386114	0.82346	1.76965	0.157921	0.316828	1.24559	0.580846
Tb427.BES29.8	expression site-associated gene 1 (ESAG1) protein, putative	0.210067	0.181509	0.195788	0.978218	0.577534	0.777876	6.64037	2.39808	4.51922	1.95589	3.87956	0.00889808	4.5021	22.6604	2.55306e-09	2.54717	5.84485	0.00012624
Tb427.BES29.9	variant surface glycoprotein (VSG) (VSG 427-8)	7.46317	5.42166	6.44242	55.1856	104.267	79.7264	886.812	815.01	850.911	3.6296	12.3771	2.12989e-21	7.04487	132.043	4.23445e-56	3.41529	10.6685	9.56552e-20
Tb427.BES40.1	hygromycin resistance protein	0	0	0	59.6456	18.202	38.9238	56.1894	21.1786	38.684	13.7959	14222.7	1.71778e-21	13.7488	13766.2	2.13766e-21	-0.00880245	0.993917	0.990441
Tb427.BES40.10	expression site-associated gene 3 (ESAG3) protein, putative	777.527	714.462	745.995	845.178	724.06	784.619	750.579	594.629	672.604	0.0727837	1.05174	0.739631	-0.14948	0.901575	0.495167	-0.222264	0.857219	0.310459
Tb427.BES40.11	expression site-associated gene 12 (ESAG12) protein, putative	177.655	164.652	171.153	163.838	209.515	186.677	201.884	232.447	217.166	0.126641	1.09175	0.466238	0.344167	1.26942	0.0464795	0.217528	1.16274	0.206089
Tb427.BES40.12	hypothetical protein	146.461	141.281	143.871	160.388	197.073	178.731	175.187	210.218	192.703	0.314143	1.24327	0.0618472	0.422496	1.34024	0.0119819	0.108354	1.078	0.517243
Tb427.BES40.13	receptor-type adenylate cyclase, putative	27.4444	20.9801	24.2122	78.994	67.3791	73.1866	76.1127	62.3939	69.2533	1.59568	3.02237	2.49609e-13	1.51594	2.85986	3.21613e-12	-0.0797354	0.946231	0.70788
Tb427.BES40.14	expression site-associated gene 8 (ESAG8) protein, putative	71.254	62.9357	67.0949	74.6295	80.8109	77.7202	72.1401	72.456	72.298	0.212415	1.15863	0.133039	0.107782	1.07757	0.446004	-0.104633	0.930042	0.45928
Tb427.BES40.15	expression site-associated gene 8 (ESAG8) protein, putative	27.4226	26.1159	26.7693	43.0445	46.1709	44.6077	41.402	38.6761	40.0391	0.737282	1.66703	5.40074e-09	0.580211	1.49507	4.32429e-06	-0.157071	0.896844	0.211319
Tb427.BES40.16	expression site-associated gene 3 (ESAG3) protein, putative	495.582	430.115	462.848	587.72	479.988	533.854	511.845	391.292	451.568	0.20583	1.15335	0.373732	-0.0357087	0.975552	0.877632	-0.241539	0.845843	0.296747
Tb427.BES40.17	hypothetical protein	181.549	172.685	177.117	197.917	256.179	227.048	210.429	248.782	229.606	0.359422	1.28291	0.0430124	0.375155	1.29698	0.0346047	0.0157338	1.01097	0.928869
Tb427.BES40.18	expression site-associated gene 2 (ESAG2) protein, putative	117.271	104.25	110.761	149.757	139.057	144.407	147.695	117.869	132.782	0.382555	1.30365	0.0305084	0.261179	1.19846	0.13929	-0.121376	0.91931	0.49245
Tb427.BES40.19	expression site-associated gene 11 (ESAG11, pseudogene), putative	19.6128	19.1427	19.3778	42.9107	44.089	43.4998	44.6863	39.5897	42.138	1.1669	2.24529	4.54332e-12	1.1184	2.17106	3.32949e-11	-0.048496	0.966944	0.775876
Tb427.BES40.2	transferrin-binding protein, putative	2181.73	2140.91	2161.32	421.532	3950.27	2185.9	512.368	3880.18	2196.27	0.0163243	1.01138	0.988734	0.0231529	1.01618	0.984018	0.00682864	1.00474	0.995288
Tb427.BES40.20	expression site-associated gene 1 (ESAG1) protein, putative	444.98	353.714	399.347	711.418	650.075	680.747	650.861	506.182	578.522	0.769444	1.70461	0.000795027	0.534632	1.44857	0.0194054	-0.234812	0.849796	0.303444
Tb427.BES40.21	variant surface glycoprotein (VSG, psuedogene), putative, variant surface glycoprotein (VSG, psuedogene), fragment	3.86716	4.02671	3.94693	17.451	26.4839	21.9674	15.2932	20.739	18.0161	2.4782	5.57201	5.32075e-18	2.19182	4.5688	1.32518e-14	-0.286369	0.819963	0.28454
Tb427.BES40.22	variant surface glycoprotein (VSG) (VSG 427-2)	65500.2	52928.4	59214.3	102469	100138	101304	83219.6	83732.1	83475.9	0.774669	1.7108	0.00103268	0.495414	1.40973	0.0352158	-0.279255	0.824016	0.234435
Tb427.BES40.3	transferrin-binding protein, putative	1878.95	1884.56	1881.75	326.307	3118.6	1722.45	392.847	3075.76	1734.3	-0.127606	0.915349	0.912903	-0.117716	0.921646	0.919628	0.00989017	1.00688	0.99324
Tb427.BES40.4	expression site-associated gene 5 (ESAG5, pseudogene), putative	331.06	298.062	314.561	342.715	400.447	371.581	375.509	426.925	401.217	0.240424	1.18134	0.223373	0.351108	1.27554	0.0755183	0.110684	1.07974	0.574769
Tb427.BES40.5	expression site-associated gene 3 (ESAG3, pseudogene), putative	667.47	626.987	647.229	499.647	461.008	480.328	525.681	422.958	474.32	-0.430307	0.742104	0.0306616	-0.448555	0.732776	0.0242958	-0.018248	0.987431	0.927156
Tb427.BES40.6	hypothetical protein	207.484	202.553	205.019	177.194	236.219	206.707	210.429	265.535	237.982	0.0129665	1.00903	0.95035	0.215866	1.1614	0.270929	0.202901	1.15101	0.298978
Tb427.BES40.7	receptor-type adenylate cyclase, putative	52.6971	40.8171	46.7571	122.976	91.2654	107.121	122.044	80.4924	101.268	1.19587	2.29083	4.70994e-05	1.11477	2.16561	0.000144616	-0.0810977	0.945338	0.779718
Tb427.BES40.8	hypothetical protein	809.973	711.567	760.77	1138	934.518	1036.26	1223.78	799.092	1011.43	0.445808	1.36208	0.101311	0.410782	1.32941	0.130969	-0.0350257	0.976014	0.897486
Tb427.BES40.9	expression site-associated gene 8 (ESAG8) protein, putative	29.1173	27.3203	28.2188	48.0364	50.8119	49.4242	45.2555	44.7468	45.0011	0.808998	1.75199	4.06322e-11	0.6732	1.59461	3.8674e-08	-0.135798	0.910166	0.263575
Tb427.BES51.1	folate transporter, putative	0.215074	0.237369	0.226222	2.44492	1.14871	1.79682	13.7244	3.21537	8.46987	2.97744	7.87585	0.00019417	5.21616	37.1724	1.87963e-09	2.23903	4.72081	0.00286548
Tb427.BES51.10	expression site-associated gene 11 (ESAG11, pseudogene), putative	3.99139	4.34663	4.16901	6.12318	6.31111	6.21715	5.64236	5.67038	5.65637	0.578536	1.49333	0.00191604	0.44005	1.35665	0.0204154	-0.138485	0.908472	0.444082
Tb427.BES51.11	expression site-associated gene 1 (ESAG1) protein, putative	5.33223	5.21284	5.27253	8.16304	6.64577	7.4044	9.64074	6.50363	8.07218	0.485034	1.39962	0.0752444	0.606319	1.52237	0.0260935	0.121297	1.08771	0.649953
Tb427.BES51.12	variant surface glycoprotein (VSG) (VSG 427-13)	1.1299	0.738117	0.934008	3.96643	4.30363	4.13503	11.1336	7.97941	9.55651	2.14679	4.42842	4.79703e-12	3.34943	10.1924	3.03745e-26	1.20274	2.30177	1.6705e-05
Tb427.BES51.2	transferrin-binding protein, putative	14.1526	9.69675	11.9247	9.13346	47.1077	28.1206	42.2347	173.023	107.629	1.23825	2.35913	0.163773	3.17393	9.02499	0.000826249	1.93569	3.82561	0.0323618
Tb427.BES51.3	transferrin-binding protein, putative	10.017	7.53137	8.77418	5.31218	26.1747	15.7434	21.5431	71.9218	46.7324	0.844545	1.7957	0.304068	2.41312	5.32625	0.00485704	1.5686	2.96616	0.0593817
Tb427.BES51.4	expression site-associated gene 5 (ESAG5) protein, putative	46.0777	49.7836	47.9307	27.8099	45.0115	36.4107	32.5849	47.618	40.1014	-0.395272	0.760346	0.166268	-0.25638	0.837186	0.36891	0.138892	1.10106	0.626741
Tb427.BES51.5	expression site-associated gene 3 (ESAG3, pseudogene), putative	3.52752	4.09387	3.8107	2.07449	1.6202	1.84735	6.14532	2.20684	4.17608	-1.04993	0.48299	0.0677101	0.11983	1.08661	0.827442	1.16993	2.25001	0.0404506
Tb427.BES51.6	expression site-associated gene 4 (ESAG4, pseudogene), putative	4.90098	4.10186	4.50142	7.26166	6.59478	6.92822	6.97413	6.37116	6.67265	0.62036	1.53726	9.3429e-05	0.566247	1.48067	0.000367525	-0.0541118	0.963187	0.732356
Tb427.BES51.7	expression site-associated gene 8 (ESAG8) protein, putative	5.79894	5.61756	5.70825	9.30063	10.9296	10.1151	9.71743	9.65804	9.68773	0.828844	1.77626	1.11899e-06	0.762839	1.69683	7.40943e-06	-0.0660027	0.955281	0.702643
Tb427.BES51.8	expression site-associated gene 3 (ESAG3, pseudogene), putative	0.0471086	0.0930381	0.0700733	0.109685	0.0664178	0.0880514	0.473183	0.141521	0.307352	0.245426	1.18544	1	2.01321	4.0368	0.0238338	1.77174	3.41465	0.0404737
Tb427.BES51.9	expression site-associated gene 2 (ESAG2) protein, putative	13.0091	11.8639	12.4365	14.074	10.682	12.378	14.1973	10.6924	12.4448	-0.0102951	0.992889	0.973961	-0.00248392	0.99828	1	0.00781128	1.00543	0.976311
Tb427.BES56.1	folate transporter, putative	0.70848	0.3623	0.53539	2.62166	1.62674	2.1242	14.4868	3.9223	9.20456	1.98291	3.95289	0.00486223	4.09882	17.1344	6.10233e-08	2.11607	4.33513	0.00214562
Tb427.BES56.10	expression site-associated gene 2 (ESAG2) protein, putative	122.235	99.3851	110.81	147.587	134.436	141.012	143.661	116.461	130.061	0.347574	1.27242	0.0653324	0.230741	1.17344	0.220782	-0.116833	0.92221	0.5356
Tb427.BES56.11	expression site-associated gene 11 (ESAG11, pseudogene), putative	1.74643	1.40372	1.57508	6.90324	8.0854	7.49432	5.42339	5.9298	5.6766	2.25722	4.7807	1.71163e-20	1.85352	3.6138	6.39789e-14	-0.403654	0.755942	0.051381
Tb427.BES56.12	expression site-associated gene 1 (ESAG1) protein, putative	11.9145	10.9828	11.4487	19.7448	17.923	18.8339	16.3584	13.5712	14.9648	0.716301	1.64296	0.000166975	0.382311	1.30343	0.0449388	-0.333993	0.793338	0.0776276
Tb427.BES56.13	variant surfave glycoprotein (VSG) (VSG 427-17)	4.28553	1.44462	2.86507	6.33154	10.7351	8.5333	78.5059	129.881	104.193	1.57574	2.98087	0.00460407	5.18393	36.3512	7.16532e-16	3.60825	12.1953	1.27994e-09
Tb427.BES56.2	transferrin-binding protein, putative	7.10928	5.54348	6.32638	4.79427	32.3434	18.5689	26.8425	117.296	72.0693	1.554	2.9363	0.11121	3.50963	11.3895	0.000808032	1.95566	3.87894	0.0468832
Tb427.BES56.3	transferrin-binding protein, putative	2.49786	1.25847	1.87816	2.64088	15.3949	9.01787	14.3671	70.5829	42.475	2.26385	4.8027	0.0284879	4.49762	22.5902	7.32284e-05	2.23386	4.70392	0.0295698
Tb427.BES56.4	expression site-associated gene 5 (ESAG5) protein, putative	33.429	34.8663	34.1477	20.6155	38.3061	29.4608	24.1077	39.2582	31.683	-0.211632	0.86356	0.547322	-0.107109	0.928446	0.760688	0.104523	1.07514	0.766842
Tb427.BES56.5	expression site-associated gene 3 (ESAG3, pseudogene), putative	40.7615	35.9775	38.3695	46.7926	37.7126	42.2526	44.2695	31.8017	38.0356	0.137459	1.09997	0.539642	-0.0152497	0.989485	0.952757	-0.152711	0.899559	0.499154
Tb427.BES56.6	receptor-type adenylate cyclase, putative	26.7116	20.4661	23.5888	71.1082	65.5753	68.3417	71.4265	59.1635	65.295	1.53456	2.897	8.0147e-14	1.46864	2.76762	8.00458e-13	-0.0659157	0.955339	0.742938
Tb427.BES56.7	expression site-associated gene 8 (ESAG8) protein, putative	52.769	44.7909	48.7799	55.9641	63.8455	59.9048	54.3004	57.7331	56.0167	0.297004	1.22859	0.048221	0.199876	1.1486	0.183789	-0.0971275	0.934893	0.517985
Tb427.BES56.8	expression site-associated gene 8 (ESAG8) protein, putative	15.6613	14.4179	15.0396	22.6422	21.6418	22.142	20.6719	21.3271	20.9995	0.557271	1.47148	2.63152e-05	0.482106	1.39678	0.000284958	-0.0751644	0.949234	0.564993
Tb427.BES56.9	expression site-associated gene 3 (ESAG3, pseudogene), putative	16.8473	17.4007	17.124	11.6085	13.9831	12.7958	14.3159	15.0762	14.696	-0.414763	0.750143	0.0256853	-0.219243	0.859016	0.23995	0.195522	1.14514	0.292652
Tb427.BES64.1	transferrin-binding protein, putative	14.0854	18.9578	16.5216	6.30915	21.3365	13.8228	9.51564	36.9235	23.2196	-0.255656	0.837606	0.737988	0.491916	1.40631	0.521121	0.747586	1.67898	0.3298
Tb427.BES64.2	variant surface glycoprotein (VSG) (VSG 427-14)	6.16761	9.19707	7.68234	10.0564	11.9383	10.9973	33.9421	37.5053	35.7237	0.519639	1.4336	0.0256098	2.21725	4.65005	8.95137e-21	1.69763	3.24368	2.66429e-13
Tb427.BES65.1	transferrin-binding protein, putative	3.3897	2.36026	2.87498	4.02208	14.0554	9.03876	18.5389	37.4557	27.9973	1.65494	3.14911	0.0107494	3.28324	9.73543	1.71009e-06	1.62835	3.0916	0.0111512
Tb427.BES65.10	expression site-associated gene 11 (ESAG11, pseudogene), putative	14.0598	11.5038	12.7818	29.2499	27.6798	28.4649	29.7768	26.2642	28.0205	1.15409	2.22543	3.29622e-09	1.13028	2.18901	7.23621e-09	-0.0237996	0.983639	0.905334
Tb427.BES65.11	expression site-associated gene 1 (ESAG1) protein, putative	38.0948	30.4179	34.2564	59.2344	54.6778	56.9561	49.9182	42.7453	46.3317	0.732914	1.66199	2.29924e-05	0.434345	1.3513	0.0120035	-0.29857	0.813058	0.08289
Tb427.BES65.12	expression site-associated gene 3 (ESAG3, pseudogene), putative	0	0	0	0	0.0319325	0.0159662	0	0.0340204	0.0170102	2.99817	7.98983	1	3.02483	8.13886	0.504882	0.0610284	1.04321	1
Tb427.BES65.13	variant surface glycoprotein (VSG) (VSG 427-3)	1.24408	1.07705	1.16057	2.30145	5.07463	3.68804	8.1764	9.78893	8.98267	1.6763	3.19607	7.27513e-05	2.95135	7.7347	1.27004e-11	1.27514	2.42022	0.00150313
Tb427.BES65.2	transferrin-binding protein, putative	4.60521	2.69012	3.64767	5.03405	20.3503	12.6922	25.3705	53.7022	39.5364	1.80029	3.48289	0.011899	3.43771	10.8356	6.23671e-06	1.63746	3.11118	0.0206853
Tb427.BES65.3	expression site-associated gene 5 (ESAG5) protein, putative	59.9534	60.2581	60.1058	35.5199	49.772	42.646	42.1747	46.9991	44.5869	-0.493311	0.710393	0.00952535	-0.430338	0.742088	0.0238489	0.0629735	1.04462	0.73917
Tb427.BES65.4	expression site-associated gene 3 (ESAG3, pseudogene), putative	3.76516	3.26631	3.51573	3.85074	3.7308	3.79077	3.65925	3.23476	3.447	0.105716	1.07603	0.63357	-0.0405338	0.972295	0.899661	-0.146266	0.903586	0.516515
Tb427.BES65.5	receptor-type adenylate cyclase, putative	8.97919	6.19528	7.58723	20.3166	16.0298	18.1732	20.6874	14.1849	17.4362	1.25957	2.39425	4.55679e-06	1.19952	2.29663	1.23847e-05	-0.0600561	0.959227	0.825094
Tb427.BES65.6	expression site-associated gene 12 (ESAG12), putative	370.097	332.32	351.208	519.537	418.591	469.064	550.367	371.026	460.697	0.41734	1.33546	0.0980709	0.391281	1.31156	0.120804	-0.0260587	0.9821	0.917859
Tb427.BES65.7	expression site-associated gene 8 (ESAG8) protein, putative	12.0111	9.6165	10.8138	13.069	14.6194	13.8442	12.4845	12.5795	12.532	0.358149	1.28178	0.0396268	0.212923	1.15903	0.22197	-0.145228	0.904237	0.403888
Tb427.BES65.8	expression site-associated gene 3 (ESAG3), putative	2.44964	2.02358	2.23661	2.7147	2.21835	2.46653	3.50712	2.29264	2.89988	0.131708	1.09559	0.671704	0.357711	1.28139	0.245279	0.226033	1.16961	0.461654
Tb427.BES65.9	expression site-associated gene 2 (ESAG2) protein, putative	120.906	101.116	111.011	146.857	135.633	141.245	144.773	115.197	129.985	0.347359	1.27223	0.0621705	0.227237	1.17059	0.222003	-0.120122	0.92011	0.51904
Tb427.BES98.1	transferrin-binding protein, putative	122.548	120.31	121.429	25.756	250.127	137.942	41.1135	266.221	153.667	0.184057	1.13607	0.86979	0.339784	1.26557	0.762237	0.155727	1.11398	0.889624
Tb427.BES98.10	expression site-associated gene 11 (ESAG11, pseudogene), putative	13.7524	10.4659	12.1092	28.4341	28.5205	28.4773	31.8526	23.775	27.8138	1.23361	2.35154	3.6302e-07	1.19654	2.29189	7.96006e-07	-0.0370601	0.974639	0.882798
Tb427.BES98.11	expression site-associated gene 1 (ESAG1) protein, putative	27.0521	19.6699	23.361	42.9034	33.6708	38.2871	35.9011	28.3328	32.117	0.711415	1.63741	0.00301899	0.457749	1.3734	0.0560531	-0.253666	0.838762	0.288073
Tb427.BES98.12	variant surface glycoprotein (VSG) (VSG 427-18)	1.9791	2.11719	2.04814	10.7328	9.26381	9.99833	17.5209	12.2973	14.9091	2.28429	4.87124	2.60773e-19	2.85945	7.25736	1.07747e-28	0.575195	1.48988	0.0136934
Tb427.BES98.2	transferrin-binding protein, putative	572.733	542.55	557.641	99.4728	976.242	537.857	123.71	979.435	551.572	-0.0520907	0.964538	0.96457	-0.0157665	0.989131	0.98928	0.0363242	1.0255	0.975299
Tb427.BES98.3	expression site-associated gene 5 (ESAG5) protein, putative	180.925	165.42	173.173	177.971	215.426	196.698	209.77	219.569	214.669	0.18402	1.13605	0.307656	0.309959	1.23967	0.0856888	0.125939	1.09122	0.484191
Tb427.BES98.4	expression site-associated gene 3 (ESAG3, pseudogene), putative	0.615329	0.556993	0.586161	1.16407	0.722955	0.943512	2.02993	0.585371	1.30765	0.671897	1.59317	0.347991	1.13268	2.19265	0.113186	0.46099	1.37649	0.520274
Tb427.BES98.5	receptor-type adenylate cyclase, putative	24.7733	20.4661	22.6197	59.8655	43.6241	51.7448	58.2743	37.7154	47.9948	1.19357	2.28718	1.84709e-05	1.08493	2.12127	9.56303e-05	-0.108639	0.927463	0.692876
Tb427.BES98.6	hypothetical protein	367.093	325.273	346.183	530.848	419.408	475.128	536.088	356.017	446.053	0.456662	1.37236	0.0793058	0.36547	1.2883	0.159897	-0.091192	0.938747	0.725731
Tb427.BES98.7	expression site-associated gene 8 (ESAG8) protein, putative	8.36095	6.84173	7.60134	10.2307	11.8307	11.0307	10.5964	11.3381	10.9672	0.539733	1.4537	0.00315716	0.530028	1.44396	0.00373438	-0.00970346	0.993297	0.963354
Tb427.BES98.8	expression site-associated gene 3 (ESAG3, pseudogene), putative	4.05134	3.55871	3.80502	4.9084	4.07805	4.49323	5.39985	3.76446	4.58216	0.23347	1.17566	0.382523	0.256408	1.1945	0.334128	0.0229434	1.01603	0.934115
Tb427.BES98.9	expression site-associated gene 2 (ESAG2) protein, putative	100.324	82.5082	91.4161	126.783	120.069	123.426	121.231	99.5552	110.393	0.433012	1.35005	0.0142625	0.271672	1.20721	0.123733	-0.16134	0.894194	0.360842
Tb927.1.10	hypothetical protein	0	0	0	0	0	0	0	0	0	0	1	1	0	1	1	0	1	1
Tb927.1.1000	developmentally regulated phosphoprotein	84.5205	90.0884	87.3044	52.3467	74.0717	63.2092	51.2079	69.6366	60.4223	-0.464934	0.724504	0.0415899	-0.530086	0.692513	0.0203013	-0.0651523	0.955844	0.775891
Tb927.1.1010	E3 ubiquitin-protein ligase KCMF1, putative	25.0244	25.1165	25.0704	18.7472	19.7699	19.2586	21.3976	21.3309	21.3643	-0.37951	0.768698	0.00242229	-0.230823	0.852148	0.065175	0.148687	1.10856	0.234403
Tb927.1.1020	leucine-rich repeat-containing protein	23.7745	24.3212	24.0478	21.3032	20.0313	20.6672	22.1292	19.2742	20.7017	-0.219754	0.858712	0.146769	-0.218754	0.859307	0.150335	0.000999472	1.00069	0.994107
Tb927.1.1030	leucine-rich repeat protein (LRRP), putative	31.4072	36.3362	33.8717	32.1669	36.2271	34.197	29.4446	42.0963	35.7704	0.0144497	1.01007	0.947754	0.0805286	1.05741	0.705658	0.0660794	1.04687	0.755873
Tb927.1.1040	hypothetical protein, unlikely	15.5936	20.8511	18.2223	14.3444	14.5896	14.467	11.3584	12.7174	12.0379	-0.332431	0.794197	0.13172	-0.593857	0.662569	0.00721692	-0.261442	0.834254	0.237266
Tb927.1.1050	Metallo-dependent phosphatase-like domain-containing protein	30.8281	29.8287	30.3284	30.1564	31.5036	30.83	29.6836	31.0714	30.3775	0.0239881	1.01677	0.849592	0.00266522	1.00185	0.985125	-0.021323	0.985329	0.865083
Tb927.1.1060	Cell cycle checkpoint protein RAD1-like, putative	26.9551	27.6275	27.2913	21.0305	22.6981	21.8643	21.2466	21.9466	21.5966	-0.317968	0.802199	0.0391622	-0.33683	0.791779	0.0293995	-0.0188635	0.98701	0.909704
Tb927.1.1080	TFIIH basal transcription factor subunit, TFIIH basal transcription factor subunit, putative (TSP1)	29.0969	29.5805	29.3387	25.7541	24.8309	25.2925	25.2333	25.7775	25.5054	-0.214814	0.861657	0.0905516	-0.201586	0.869594	0.111373	0.0132286	1.00921	0.922888
Tb927.1.110	hypothetical protein, conserved	408.103	440.87	424.487	580.372	447.982	514.177	534.744	343.367	439.055	0.276254	1.21105	0.274366	0.0481365	1.03393	0.84843	-0.228118	0.853748	0.367126
Tb927.1.1100	conserved protein, unknown function	26.3163	26.8532	26.5847	26.1037	22.2921	24.1979	24.6247	21.8619	23.2433	-0.137	0.909408	0.34161	-0.194753	0.873722	0.175562	-0.0577533	0.960759	0.687056
Tb927.1.1120	Ribosomal RNA-processing protein 8, putative (RRP8)	27.0612	27.1401	27.1006	28.5504	25.9522	27.2513	30.3962	29.131	29.7636	0.00610153	1.00424	0.96321	0.134457	1.09768	0.33856	0.128357	1.09305	0.362947
Tb927.1.1130	glycerol-3-phosphate dehydrogenase (FAD-dependent), putative	21.9117	21.4291	21.6704	16.9296	17.5999	17.2647	16.3536	18.5478	17.4507	-0.327122	0.797125	0.0180516	-0.310109	0.806581	0.0246298	0.0170127	1.01186	0.909378
Tb927.1.1140	Transmembrane protein 231, putative	36.3442	37.8552	37.0997	24.1373	28.1912	26.1643	22.8369	24.4915	23.6642	-0.501008	0.706613	0.000990372	-0.647329	0.638461	2.31197e-05	-0.146323	0.90355	0.34323
Tb927.1.1150	zeta tubulin	24.8458	28.7282	26.787	23.5606	21.8383	22.6994	21.6521	22.8427	22.2474	-0.240152	0.846656	0.105457	-0.26705	0.831017	0.0707033	-0.0268986	0.981528	0.85246
Tb927.1.1160	kinetoplast ribosomal PPR-repeat containing protein 3 (KRIPP3)	32.1521	33.8793	33.0157	31.4014	33.989	32.6952	29.6928	34.4248	32.0588	-0.0132125	0.990884	0.925731	-0.0408383	0.97209	0.772761	-0.027626	0.981033	0.846249
Tb927.1.1170	DNA-directed RNA polymerase 2, RPB12 subunit (RPB12)	96.7587	96.9955	96.8771	98.1367	108.84	103.488	90.7052	106.33	98.5176	0.0968305	1.06942	0.57951	0.0267056	1.01868	0.885775	-0.0701255	0.952555	0.683481
Tb927.1.1200	SSU ribosomal protein, mitochondrial (MRPS15)	26.9437	28.9818	27.9628	22.6841	22.6729	22.6785	25.1755	23.5117	24.3436	-0.302191	0.81102	0.0282293	-0.201286	0.869775	0.145216	0.100906	1.07245	0.462501
Tb927.1.1210	conserved protein, unknown function	34.1667	37.705	35.9358	28.9597	27.5506	28.2551	30.6	29.8201	30.2101	-0.348494	0.785403	0.0443194	-0.251147	0.840228	0.146859	0.097348	1.06981	0.579065
Tb927.1.1220	RWD domain-containing protein	64.9959	66.8928	65.9443	72.6043	60.9049	66.7546	75.4097	65.3224	70.366	0.0157703	1.01099	0.917276	0.0922353	1.06602	0.555651	0.0764656	1.05443	0.628427
Tb927.1.1230	chaperone protein DNAj, putative	26.5986	27.604	27.1013	24.928	23.6929	24.3104	24.9404	23.277	24.1087	-0.157755	0.896419	0.237837	-0.170086	0.88879	0.203772	-0.0123313	0.991489	0.929664
Tb927.1.1240	cytidine triphosphate synthase, putative	43.5608	40.9209	42.2408	52.1014	44.6713	48.3864	54.6966	38.1215	46.4091	0.195449	1.14508	0.336378	0.134567	1.09776	0.507026	-0.0608813	0.958678	0.766437
Tb927.1.1270	homocysteine S-methyltransferase, putative	14.8597	13.2697	14.0647	12.683	14.7388	13.7109	12.7321	14.7278	13.73	-0.0337886	0.976852	0.851992	-0.031975	0.97808	0.860307	0.00181351	1.00126	0.995466
Tb927.1.1300	hypothetical transmembrane protein, conserved	15.831	15.6886	15.7598	16.0975	19.5747	17.8361	19.5413	21.0241	20.2827	0.182699	1.13501	0.327164	0.365289	1.28814	0.0469906	0.182595	1.13492	0.313198
Tb927.1.1310	transmembrane protein, conserved	22.5052	20.272	21.3886	22.1854	16.9453	19.5654	19.0642	16.1147	17.5895	-0.131658	0.912782	0.516149	-0.284186	0.821205	0.157362	-0.152531	0.899671	0.44534
Tb927.1.1330	Mitochondrial Editosome-like Complex TUTase (MEAT1)	31.3707	32.5807	31.9757	34.4325	31.4572	32.9448	33.1595	31.2429	32.2012	0.0415918	1.02925	0.755559	0.00917016	1.00638	0.945498	-0.0324219	0.977778	0.810052
Tb927.1.1340	Quinonprotein alcohol dehydrogenase-like protein, putative	29.6307	28.8325	29.2316	27.8495	29.0667	28.4581	28.2967	28.5846	28.4407	-0.0381378	0.973911	0.752545	-0.0394426	0.973031	0.745848	-0.00130492	0.999096	0.994397
Tb927.1.1350	kinesin heavy chain, putative	24.0658	21.5779	22.8218	23.8759	21.8114	22.8437	22.6028	19.7699	21.1864	0.000564464	1.00039	0.996208	-0.108537	0.927528	0.458666	-0.109102	0.927165	0.453953
Tb927.1.1370	rRNA biogenesis protein, putative	16.6801	15.0451	15.8626	19.7905	11.4828	15.6366	17.3396	10.9588	14.1492	-0.0225226	0.98451	0.948772	-0.166546	0.890973	0.614948	-0.144025	0.904991	0.661808
Tb927.1.1380	serine/threonine protein phosphatase 2A regulatory subunit, putative	5.40571	5.24834	5.32702	5.81722	3.84274	4.82998	5.15332	3.98483	4.56907	-0.149154	0.901779	0.598571	-0.226348	0.854796	0.413362	-0.0771986	0.947896	0.776901
Tb927.1.1390	hypothetical protein, conserved	25.262	25.5389	25.4005	16.1648	17.6538	16.9093	20.5417	15.7513	18.1465	-0.584967	0.666665	0.00427636	-0.490441	0.711808	0.0174572	0.0945253	1.06771	0.636841
Tb927.1.1400	Overproducer of inositol protein 10 homolog, putative	28.2699	29.376	28.823	32.5459	29.7383	31.1421	30.9714	29.5831	30.2772	0.109447	1.07881	0.50842	0.0698956	1.04964	0.675498	-0.0395515	0.972957	0.812099
Tb927.1.1420	conserved protein, unknown function	40.5386	38.2734	39.406	50.6836	48.7875	49.7356	49.4517	43.3185	46.3851	0.335602	1.2619	0.0116127	0.234319	1.17635	0.0777934	-0.101283	0.932204	0.447084
Tb927.1.1470	conserved protein, unknown function	7.26766	6.50298	6.88532	4.62755	7.82923	6.22839	5.7664	6.81728	6.29184	-0.138	0.908778	0.627632	-0.12792	0.91515	0.658817	0.0100798	1.00701	0.969591
Tb927.1.1500	conserved protein, unknown function	3.38512	2.2199	2.80251	3.02792	3.5675	3.29771	4.10834	3.895	4.00167	0.239302	1.18042	0.368407	0.512756	1.42677	0.0488401	0.27347	1.20871	0.284611
Tb927.1.1530	protein kinase, putative	24.798	22.2915	23.5448	21.8043	24.2776	23.0409	23.1934	22.5124	22.8529	-0.0306949	0.978949	0.830935	-0.0431569	0.970529	0.766086	-0.0124621	0.991399	0.933652
Tb927.1.1540	Tubulin/FtsZ family, putative	32.8332	32.883	32.8581	34.949	33.8453	34.3971	32.5769	31.541	32.0589	0.0656497	1.04656	0.587026	-0.0359237	0.975407	0.769309	-0.101574	0.932016	0.400853
Tb927.1.1550	tubulin-tyrosine ligase, putative	53.8095	56.0674	54.9385	42.6263	47.0089	44.8176	46.6424	51.1481	48.8953	-0.293045	0.816178	0.0269923	-0.167532	0.890364	0.205634	0.125513	1.0909	0.343875
Tb927.1.1560	vesicular-fusion protein nsf, putative, N-ethylmaleimide sensitive factor (NsF)	34.4309	34.071	34.2509	42.425	40.4283	41.4267	45.8086	41.1368	43.4727	0.274018	1.20917	0.0312156	0.343151	1.26852	0.00696049	0.069134	1.04909	0.585167
Tb927.1.1580	cytochrome c oxidase assembly factor, putative, electron transport protein SCO1/2, putative	29.7872	32.1427	30.965	23.6544	26.748	25.2012	22.1401	26.7159	24.428	-0.295114	0.815008	0.0943102	-0.339021	0.790578	0.0545276	-0.043909	0.970023	0.804528
Tb927.1.1600	pseudouridine synthase TruD, putative	15.7919	16.073	15.9324	17.6077	13.0421	15.3249	19.0119	12.5242	15.768	-0.0569202	0.961314	0.818972	-0.0160439	0.988941	0.950494	0.0408764	1.02874	0.868253
Tb927.1.1610	hypothetical protein, conserved	22.0335	22.4862	22.2599	24.1573	18.5936	21.3755	21.3755	18.0944	19.7349	-0.0625723	0.957555	0.775206	-0.176382	0.884919	0.40498	-0.113813	0.924143	0.586479
Tb927.1.1620	ATP-dependent DEAD/H RNA helicase, putative	27.7894	29.3206	28.555	36.5084	25.9455	31.227	38.1409	24.4452	31.2931	0.128219	1.09294	0.627785	0.131063	1.0951	0.619959	0.00284462	1.00197	0.991791
Tb927.1.1630	transcription elongation factor 1 homolog (ELOF1)	32.4988	29.6398	31.0693	26.8359	24.295	25.5655	31.3867	25.1376	28.2621	-0.283469	0.821613	0.169094	-0.141012	0.906883	0.500336	0.142459	1.10378	0.486326
Tb927.1.1640	hypothetical protein, conserved	18.844	21.518	20.181	17.2965	17.7073	17.5019	16.2402	19.3412	17.7907	-0.205044	0.867512	0.256475	-0.178645	0.883532	0.319114	0.026399	1.01847	0.893194
Tb927.1.1660	ESCO acetyltransferase domain-containing protein	20.4075	17.9194	19.1634	12.0669	16.3443	14.2056	13.2202	17.2718	15.246	-0.427238	0.743684	0.0837403	-0.3262	0.797634	0.186526	0.101038	1.07255	0.685357
Tb927.1.1670	ARM-like helical domain-containing protein	40.9434	39.4474	40.1954	53.2948	46.6969	49.9959	54.0311	45.8794	49.9553	0.314403	1.2435	0.0501452	0.313158	1.24242	0.0510583	-0.0012449	0.999137	0.994463
Tb927.1.1680	Transcription elongation factor 1 domain-containing protein	49.0816	49.5853	49.3334	46.5108	57.6869	52.0988	52.1742	59.4401	55.8071	0.0810841	1.05781	0.636479	0.179192	1.13225	0.28921	0.0981086	1.07037	0.557445
Tb927.1.1690	Mitochondrial protein 90, RNA editing endoribonuclease, RNA-editing nuclease 1 (KREN1)	39.9832	38.6119	39.2975	37.4308	35.4739	36.4524	37.8816	38.253	38.0673	-0.108902	0.927294	0.369164	-0.0457969	0.968755	0.705342	0.0631051	1.04471	0.603711
Tb927.1.1700	AATF protein, putative	22.7317	24.5842	23.658	33.4482	20.3805	26.9143	33.2243	18.8377	26.031	0.184795	1.13666	0.588593	0.136484	1.09922	0.689311	-0.0483111	0.967068	0.888703
Tb927.1.1710	transmembrane protein, conserved	51.5072	48.6533	50.0802	51.9398	52.8647	52.4022	54.6706	55.4767	55.0736	0.0654178	1.04639	0.686218	0.137144	1.09973	0.396771	0.071726	1.05097	0.657532
Tb927.1.1720	cyclophilin 15, putative	60.4794	62.5765	61.528	55.2432	53.115	54.1791	48.6924	53.6258	51.1591	-0.18393	0.880302	0.151511	-0.265184	0.832092	0.0381575	-0.0812549	0.945235	0.522917
Tb927.1.1730	conserved protein, unknown function	57.7724	61.4397	59.606	57.9842	61.7083	59.8463	58.3248	66.1118	62.2183	0.00609647	1.00423	0.966888	0.0624354	1.04423	0.657688	0.056339	1.03982	0.688387
Tb927.1.1740	hypothetical protein	5.1311	4.98412	5.05761	6.10642	6.46221	6.28431	5.92996	6.05489	5.99243	0.313499	1.24272	0.0447537	0.244758	1.18489	0.117125	-0.0687407	0.95347	0.65982
Tb927.1.1750	conserved protein, unknown function	33.3452	34.2582	33.8017	32.6325	25.5905	29.1115	31.5104	27.4633	29.4868	-0.217862	0.859839	0.206953	-0.198296	0.871579	0.249674	0.0195656	1.01365	0.913377
Tb927.1.1760	hypothetical transmembrane protein	28.4988	32.6378	30.5683	29.3917	30.7436	30.0676	31.3715	31.4393	31.4054	-0.0226155	0.984446	0.901016	0.0389483	1.02736	0.831161	0.0615652	1.0436	0.728696
Tb927.1.1770	glutaredoxin, putative	61.8064	70.4899	66.1482	61.5539	70.6652	66.1095	62.481	63.6326	63.0568	0.00154873	1.00107	1	-0.0687608	0.953457	0.699877	-0.0703108	0.952433	0.697197
Tb927.1.1790	hypothetical PIN domain-containing protein, conserved	90.8036	95.6903	93.2469	89.2021	96.6353	92.9187	85.8157	92.876	89.3458	-0.00424488	0.997062	0.973309	-0.0608178	0.958721	0.643792	-0.0565732	0.961545	0.668703
Tb927.1.1820	hypothetical PIN domain-containing protein	77.3136	75.0205	76.1671	74.5904	84.0848	79.3376	87.0065	93.2327	90.1196	0.0597444	1.04228	0.651779	0.243117	1.18355	0.0637785	0.183373	1.13554	0.160392
Tb927.1.1840	conserved protein, unknown function	39.8955	38.9273	39.4114	26.577	33.6418	30.1094	27.576	31.4469	29.5115	-0.386381	0.765046	0.0203412	-0.416213	0.749389	0.0126316	-0.0298327	0.979534	0.861704
Tb927.1.1850	hypothetical protein, conserved	34.2956	36.6817	35.4886	23.6204	24.3755	23.998	23.3711	23.2917	23.3314	-0.563922	0.676461	8.04598e-06	-0.605123	0.657415	1.74264e-06	-0.0412028	0.971844	0.748653
Tb927.1.1880	WD40 repeat-containing protein	40.3819	41.731	41.0564	41.6159	44.1452	42.8806	46.482	46.9521	46.7171	0.0628926	1.04456	0.663747	0.186363	1.13789	0.196674	0.123471	1.08935	0.391695
Tb927.1.1890	Replication Factor C Subunit 1-related protein	30.8975	31.3873	31.1424	35.7203	34.7328	35.2265	36.0747	31.9683	34.0215	0.17763	1.13102	0.190523	0.126938	1.09197	0.348897	-0.0506925	0.965473	0.710261
Tb927.1.1910	MORN repeat-containing protein	36.4091	35.7558	36.0825	33.8996	35.8337	34.8666	36.5313	38.0481	37.2897	-0.0491706	0.966492	0.712757	0.0476634	1.03359	0.722469	0.0968342	1.06942	0.468573
Tb927.1.1920	conserved protein, unknown function	31.3249	33.7679	32.5464	37.1315	37.4609	37.2962	37.3654	35.5861	36.4758	0.19662	1.14601	0.128476	0.16371	1.12016	0.20511	-0.0329092	0.977447	0.802363
Tb927.1.1930	phosphatidylinositol 3-kinase, putative	30.2108	25.5798	27.8953	26.9825	32.2944	29.6385	30.8904	33.5824	32.2364	0.0876679	1.06265	0.651627	0.208758	1.15569	0.28174	0.12109	1.08756	0.531888
Tb927.1.1960	chaperone protein DNAj, putative	56.9895	59.4021	58.1958	63.4591	56.9824	60.2207	69.1061	57.2928	63.1995	0.0488894	1.03447	0.750007	0.118268	1.08543	0.440777	0.069379	1.04926	0.651421
Tb927.1.1980	Protein transport protein yif1, putative	58.0686	61.7331	59.9009	56.7103	53.8691	55.2897	62.5464	51.8743	57.2103	-0.116113	0.92267	0.44072	-0.0681478	0.953862	0.655308	0.0479652	1.03381	0.747052
Tb927.1.1990	Pre-mRNA-splicing factor 38, putative	45.2484	42.0512	43.6498	44.4906	30.7891	37.6399	46.7091	29.0497	37.8794	-0.215846	0.861041	0.472007	-0.207196	0.866219	0.490766	0.00864948	1.00601	0.978005
Tb927.1.2020	hypothetical protein, unlikely	2.98239	2.94506	2.96373	3.67042	3.41192	3.54117	3.7257	3.48142	3.60356	0.244255	1.18448	0.412982	0.270855	1.20652	0.340961	0.026627	1.01863	0.955307
Tb927.1.2040	expression site-associated gene 2 (ESAG2) protein, putative	9.53994	9.12267	9.33131	9.15269	11.4726	10.3126	10.2931	14.4996	12.3964	0.147515	1.10766	0.544906	0.4137	1.3321	0.0852628	0.266193	1.20263	0.264383
Tb927.1.2100	cysteine peptidase, Clan CA, family C2, putative, Calpain-like protein 1.1 (CALP1.1)	165.609	155.62	160.614	142.893	211.569	177.231	127.969	218.965	173.467	0.142102	1.10351	0.667022	0.111155	1.08009	0.736505	-0.030947	0.978778	0.92533
Tb927.1.2110	Calpain-like protein 1.2, cysteine peptidase, Clan CA, family C2, putative (CALP1.2)	29.4214	31.0638	30.2426	19.9702	23.8623	21.9162	18.6319	24.5203	21.5761	-0.463213	0.725369	0.0124996	-0.485093	0.714451	0.00888562	-0.0218803	0.984948	0.906104
Tb927.1.2120	Calpain-like protein CALP1.3, cysteine peptidase, Clan CA, family C2, putative (CALP1.3)	57.6629	51.1336	54.3982	55.0095	62.1029	58.5562	54.9694	57.8566	56.413	0.1068	1.07684	0.462851	0.0527017	1.03721	0.717532	-0.0540985	0.963196	0.7101
Tb927.1.2150	calpain-like cysteine peptidase, Clan CA, family C2, calpain-like protein fragment, putative	40.5605	43.0964	41.8284	29.4942	36.7449	33.1195	29.9384	32.4439	31.1911	-0.332103	0.794378	0.0917489	-0.421541	0.746627	0.0336199	-0.0894418	0.939886	0.661395
Tb927.1.2160	calpain-like protein fragment, putative	53.5425	49.1379	51.3402	42.2503	51.6729	46.9616	44.6116	50.2281	47.4198	-0.125105	0.916937	0.511979	-0.112599	0.92492	0.557696	0.0125063	1.00871	0.948368
Tb927.1.2190	Raptor N-terminal CASPase like domain containing protein, putative	36.6755	32.5487	34.6121	39.536	36.737	38.1365	38.8565	35.6616	37.2591	0.139731	1.1017	0.38095	0.106124	1.07633	0.505772	-0.0336079	0.976974	0.83344
Tb927.1.2200	zinc finger protein family member, putative (ZC3H4)	34.1597	37.5246	35.8422	36.2381	31.9746	34.1064	45.144	27.7501	36.4471	-0.0735511	0.950296	0.814589	0.0173963	1.01213	0.950065	0.0909501	1.06507	0.753739
Tb927.1.2210	nucleosome assembly protein (NAP), putative	107.895	112.329	110.112	146.035	119.452	132.744	156.96	123.105	140.033	0.269097	1.20505	0.137414	0.346151	1.27116	0.0561237	0.0770545	1.05486	0.670587
Tb927.1.2230	calpain-like protein fragment, putative	416.843	397.23	407.036	400.168	330.267	365.218	375.963	292.144	334.054	-0.156889	0.896957	0.393547	-0.285753	0.820313	0.120268	-0.128865	0.914551	0.483289
Tb927.1.2260	calpain-like protein fragment, putative	183.391	153.433	168.412	242.453	195.198	218.826	292.403	202.016	247.21	0.377208	1.29883	0.0985455	0.552895	1.46703	0.0155789	0.175687	1.1295	0.440748
Tb927.1.2310	hypothetical protein	119.847	97.5574	108.702	163.694	185.118	174.406	185.788	200.646	193.217	0.68321	1.60571	4.23319e-05	0.830462	1.77825	6.54792e-07	0.147255	1.10746	0.371477
Tb927.1.2320	hypothetical protein, conserved	47.2868	46.725	47.0059	45.6037	46.8569	46.2303	50.8515	46.3966	48.624	-0.0235383	0.983817	0.860118	0.0473965	1.0334	0.71906	0.0709353	1.0504	0.588749
Tb927.1.2330	beta tubulin	1304.32	1074.98	1189.65	2228.71	2304.73	2266.72	1859.42	2105.72	1982.57	0.930074	1.90537	2.25171e-05	0.736848	1.66653	0.000756556	-0.193225	0.874648	0.374671
Tb927.1.2340	alpha tubulin	1475.46	1212.26	1343.86	2707.98	2742.08	2725.03	2175.51	2394.28	2284.89	1.01989	2.02776	3.26718e-06	0.76575	1.70025	0.00044984	-0.25414	0.838487	0.241731
Tb927.1.2420	hypothetical protein	24.9943	26.4756	25.735	27.6113	32.8714	30.2414	30.1742	34.1946	32.1844	0.236227	1.17791	0.223249	0.324842	1.25253	0.0921947	0.0886181	1.06335	0.642083
Tb927.1.2430	histone H3, putative	1418.08	1133.82	1275.95	1885.35	1876.59	1880.97	1619.27	1803.23	1711.25	0.559904	1.47417	0.00663344	0.42352	1.3412	0.0397909	-0.136384	0.909796	0.507104
Tb927.1.2570	coatomer beta subunit (beta-coP)	104.21	99.0204	101.615	128.061	135.919	131.99	134.336	130.633	132.484	0.377374	1.29898	0.0253601	0.382677	1.30376	0.023368	0.00530281	1.00368	0.974853
Tb927.1.2580	RNasePH-like protein, exosome-associated protein 1 (EAP1)	68.1564	69.5247	68.8406	91.6507	69.5342	80.5925	100.231	70.525	85.378	0.22669	1.17015	0.305506	0.309798	1.23953	0.161557	0.0831087	1.0593	0.70737
Tb927.1.2600	pumilio/PUF RNA binding protein 9 (PUF9)	19.0745	13.1054	16.09	18.6919	17.9262	18.309	21.7717	16.8312	19.3015	0.186174	1.13774	0.417029	0.261132	1.19842	0.253792	0.0749595	1.05333	0.742237
Tb927.1.2640	hypothetical protein, conserved	51.7132	53.5952	52.6542	47.9912	62.2461	55.1187	54.4774	67.2328	60.8551	0.0676212	1.04799	0.723351	0.209979	1.15667	0.265533	0.142359	1.10371	0.447672
Tb927.1.2670	flagellar protein 16, axoneme central apparatus protein (FP16)	89.8745	79.6494	84.7619	131.953	138.123	135.038	124.049	127.942	125.996	0.671998	1.59328	5.0693e-06	0.571972	1.48655	0.000101886	-0.100026	0.933016	0.494878
Tb927.1.270	hypothetical protein	45.3501	42.9138	44.132	37.4546	46.4469	41.9507	36.7763	42.3245	39.5504	-0.0691721	0.953185	0.72947	-0.155462	0.897845	0.443499	-0.0862926	0.94194	0.676249
Tb927.1.2700	hypothetical protein, conserved	45.5089	46.8606	46.1848	40.2522	36.6728	38.4625	41.983	40.049	41.016	-0.265305	0.832023	0.0435992	-0.171848	0.887705	0.190737	0.0934575	1.06692	0.478639
Tb927.1.2710	hypothetical protein, conserved	18.856	19.8942	19.3751	20.9455	19.3182	20.1318	21.0308	20.435	20.7329	0.0539587	1.03811	0.679119	0.0972627	1.06974	0.45875	0.0433044	1.03047	0.74484
Tb927.1.2730	hypothetical protein, conserved	42.3559	43.2765	42.8162	57.8319	50.8527	54.3423	54.3053	47.8671	51.0862	0.342639	1.26807	0.0180369	0.253492	1.19209	0.0802828	-0.0891465	0.940079	0.538381
Tb927.1.2740	lipase-like protein, putative	53.646	53.833	53.7395	47.107	62.2961	54.7015	49.5093	63.6132	56.5613	0.0265556	1.01858	0.895053	0.0746344	1.05309	0.705917	0.0480791	1.03389	0.806633
Tb927.1.2750	hypothetical protein, conserved	159.07	153.829	156.45	188.778	133.446	161.112	155.886	138.124	147.005	0.0410612	1.02887	0.831664	-0.0903161	0.939317	0.645475	-0.131378	0.912959	0.500348
Tb927.1.2760	hypothetical protein	216.373	243.479	229.926	235.653	222.25	228.952	244.879	252.998	248.939	-0.00720996	0.995015	0.969887	0.115079	1.08303	0.474327	0.122291	1.08846	0.447547
Tb927.1.2770	hypothetical protein, conserved	33.0235	35.3933	34.2084	31.1818	19.6065	25.3942	32.8718	23.8357	28.3537	-0.432189	0.741136	0.114093	-0.272231	0.828038	0.319064	0.159959	1.11726	0.559207
Tb927.1.2780	hypothetical protein	9.61862	8.23945	8.92904	12.5469	5.16305	8.85496	10.4078	5.36138	7.88459	-0.0262783	0.98195	0.977335	-0.190934	0.876038	0.771291	-0.164688	0.892122	0.791134
Tb927.1.280	Protein of unknown function (DUF1181), putative	19.538	17.0946	18.3163	14.4669	19.8091	17.138	18.0801	18.7306	18.4053	-0.0846448	0.943017	0.705662	0.00824495	1.00573	0.981969	0.0928934	1.06651	0.680071
Tb927.1.2820	pteridine transporter, putative	57.5531	59.3827	58.4679	59.1766	60.1182	59.6474	64.299	66.816	65.5575	0.0289117	1.02024	0.817935	0.165327	1.12142	0.185596	0.136416	1.09917	0.274063
Tb927.1.290	leucine-rich repeat protein (LRRP), putative	48.3833	36.566	42.4746	41.9763	43.0809	42.5286	43.4043	40.9117	42.158	0.00189386	1.00131	0.992357	-0.0108967	0.992475	0.953553	-0.0127906	0.991173	0.945459
Tb927.1.2970	hypothetical protein, conserved	71.8547	74.6735	73.2641	67.7567	56.6962	62.2265	68.7357	64.1666	66.4512	-0.237648	0.848127	0.110498	-0.141539	0.906551	0.34095	0.096109	1.06889	0.520434
Tb927.1.2980	hypothetical protein, conserved	36.2846	37.4582	36.8714	29.7868	25.2182	27.5025	32.1381	27.5319	29.835	-0.423791	0.745463	0.00662101	-0.306204	0.808767	0.0495973	0.117587	1.08492	0.451093
Tb927.1.2985	ER protein Pkr1, putative	113.78	111.749	112.765	91.8836	92.6854	92.2845	83.4117	103.915	93.6634	-0.288995	0.818472	0.0905386	-0.264659	0.832396	0.118955	0.0243355	1.01701	0.895898
Tb927.1.2990	PPR repeat family, putative	54.7015	59.2336	56.9676	47.9367	43.9904	45.9635	47.6868	43.1424	45.4146	-0.309979	0.806654	0.0358831	-0.327358	0.796995	0.0267459	-0.0173796	0.988026	0.906956
Tb927.1.30	hypothetical protein	0	0	0	0	0	0	0	0	0	0	1	1	0	1	1	0	1	1
Tb927.1.3000	amidohydrolase, putative	62.0485	65.361	63.7047	66.7114	66.5917	66.6515	68.5318	70.57	69.5509	0.065205	1.04623	0.585303	0.126933	1.09197	0.28792	0.0617283	1.04372	0.605482
Tb927.1.3010	mRNA processing protein, putative	36.8167	38.1277	37.4722	31.4133	28.5688	29.991	32.2169	30.8288	31.5228	-0.323075	0.799364	0.0179801	-0.250185	0.840788	0.0664601	0.0728895	1.05182	0.597065
Tb927.1.3030	KREL2 (KREL2)	92.5846	89.9852	91.2849	91.8182	88.2646	90.0414	89.6791	94.2613	91.9702	-0.0200537	0.986196	0.87275	0.0111173	1.00774	0.930286	0.0311711	1.02184	0.803208
Tb927.1.3040	hypothetical protein, conserved	51.1229	49.0262	50.0746	48.352	37.0969	42.7244	43.4711	46.3247	44.8979	-0.231945	0.851486	0.186784	-0.156755	0.89704	0.368037	0.0751896	1.0535	0.675286
Tb927.1.3050	tRNA (Uracil-5-)-methyltransferase, putative	52.4441	54.8684	53.6562	64.234	49.454	56.844	63.7526	51.7737	57.7631	0.0823102	1.05871	0.653983	0.105679	1.076	0.565706	0.0233685	1.01633	0.900213
Tb927.1.3070	hypothetical protein, conserved	69.3643	71.8547	70.6095	117.218	97.2749	107.246	111.64	94.0614	102.851	0.602343	1.51818	0.000207157	0.542012	1.456	0.000838772	-0.06033	0.959045	0.709238
Tb927.1.3110	soluble N-ethylmaleimide sensitive factor (NSF) attachment protein, putative	109.877	114.011	111.944	108.648	121.95	115.299	113.052	124.146	118.599	0.0433791	1.03052	0.748096	0.0839075	1.05988	0.531434	0.0405286	1.02849	0.761141
Tb927.1.3120	cysteine peptidase, Clan CD, family C50, putative, Peptidase C50 separase, putative	20.47	20.569	20.5195	16.6082	17.6501	17.1292	16.9912	18.9932	17.9922	-0.259813	0.835196	0.043816	-0.188403	0.877576	0.142985	0.07141	1.05074	0.582154
Tb927.1.3130	protein kinase, putative	52.6533	49.0762	50.8648	57.7763	55.7904	56.7833	50.2245	59.9396	55.082	0.158566	1.11618	0.263739	0.116132	1.08383	0.416128	-0.0424335	0.971016	0.761365
Tb927.1.3150	hypothetical protein, conserved	74.7585	74.8607	74.8096	89.1812	78.0257	83.6034	94.1495	78.5026	86.326	0.15944	1.11685	0.293237	0.205428	1.15303	0.175622	0.0459882	1.03239	0.762038
Tb927.1.3170	CHORD, putative	74.5597	79.3204	76.94	86.4697	71.5702	79.02	83.0059	76.6083	79.8071	0.0370956	1.02605	0.801577	0.0522109	1.03685	0.726556	0.0151154	1.01053	0.92264
Tb927.1.3180	40S ribosomal protein S11, putative	898.356	811.586	854.971	1355.64	1324.73	1340.18	1241.6	1366.77	1304.18	0.648471	1.56751	0.000512933	0.609242	1.52546	0.00109425	-0.0392289	0.973175	0.832784
Tb927.1.3200	Suppressor of G2 allele of SKP1, putative	94.6672	92.4	93.5336	118.732	133.647	126.189	122.556	143.162	132.859	0.432821	1.34987	0.00280156	0.507286	1.42137	0.000462213	0.0744661	1.05297	0.605874
Tb927.1.3220	TBC1 domain family member 20/GTPase, putative, TBC1 domain family member 20/GTPase, putative	56.1531	61.2044	58.6788	53.984	52.3667	53.1753	58.5092	53.297	55.9031	-0.142344	0.906046	0.270233	-0.0706371	0.952217	0.586323	0.0717069	1.05096	0.577293
Tb927.1.3230	cell division cycle protein, putative	42.3773	40.888	41.6326	38.7921	39.4253	39.1087	36.1345	38.9544	37.5445	-0.090063	0.939482	0.459703	-0.148389	0.902258	0.222417	-0.058326	0.960378	0.631027
Tb927.1.3250	Domain of unknown function (DUF4456), putative	37.4979	35.5197	36.5088	32.649	34.1757	33.4123	35.1671	35.4656	35.3163	-0.127716	0.91528	0.380145	-0.0478805	0.967356	0.742452	0.0798351	1.0569	0.583219
Tb927.1.3260	hypothetical protein, conserved	41.6843	37.897	39.7906	47.139	41.473	44.306	45.9276	41.3342	43.6309	0.154874	1.11332	0.372912	0.132763	1.09639	0.445035	-0.0221113	0.98479	0.898933
Tb927.1.3270	hypothetical protein, conserved	36.5006	35.6768	36.0887	37.7999	30.7696	34.2847	38.0202	29.8898	33.955	-0.074786	0.949483	0.677554	-0.0888426	0.940277	0.621227	-0.0140567	0.990304	0.938215
Tb927.1.3280	septum formation protein MAF homologue, putative	47.2861	42.6754	44.9807	51.1543	40.9831	46.0687	47.3193	43.124	45.2216	0.0319876	1.02242	0.849793	0.00669246	1.00465	0.96915	-0.0252954	0.982619	0.882217
Tb927.1.3290	hypothetical protein, conserved	46.595	47.3744	46.9847	52.9863	43.6538	48.32	50.7727	44.3643	47.5685	0.0398353	1.028	0.807015	0.0174079	1.01214	0.914985	-0.0224274	0.984575	0.891133
Tb927.1.3300	zinc-binding phosphatase, putative, Myotubularin-related protein, putative	42.7209	40.5248	41.6228	48.4712	57.4047	52.9379	47.7424	59.7165	53.7294	0.347393	1.27226	0.0470866	0.368925	1.29139	0.0350281	0.0215328	1.01504	0.902488
Tb927.1.3310	hypothetical protein, conserved	124.773	113.951	119.362	143.658	144.046	143.852	115.943	122.173	119.058	0.269269	1.2052	0.0306279	-0.00323765	0.997758	0.979057	-0.272508	0.827879	0.0283726
Tb927.1.3320	leucine-rich repeat protein (LRRP), putative	14.3286	13.7815	14.055	12.5758	9.2991	10.9374	14.4966	8.1316	11.3141	-0.364549	0.776712	0.274628	-0.31786	0.802259	0.343143	0.0466879	1.03289	0.888633
Tb927.1.3350	hypothetical protein	2.43584	4.26405	3.34994	1.41787	1.9669	1.69238	1.89716	1.76288	1.83002	-0.954844	0.515897	0.0136177	-0.876692	0.544615	0.0269747	0.0781118	1.05564	0.852306
Tb927.1.3390	Eukaryotic protein of unknown function (DUF866), putative	72.3583	71.5581	71.9582	98.4531	109.219	103.836	85.8215	100.214	93.0175	0.530145	1.44407	0.000381952	0.37208	1.29422	0.0128593	-0.158065	0.896226	0.285076
Tb927.1.3400	hypothetical protein, conserved	60.1454	62.6051	61.3752	58.5135	72.2501	65.3818	55.2865	75.2136	65.25	0.0921404	1.06595	0.644921	0.0896044	1.06408	0.654835	-0.00253587	0.998244	0.989939
Tb927.1.3410	hypothetical protein, conserved	36.5917	40.2488	38.4203	35.6918	45.8045	40.7481	39.0198	43.482	41.2509	0.0866745	1.06192	0.62095	0.103299	1.07423	0.552812	0.0166245	1.01159	0.922064
Tb927.1.3450	hypothetical protein, conserved	27.9182	23.7001	25.8092	30.7514	35.2583	33.0049	33.6785	37.8011	35.7398	0.355666	1.27958	0.0219089	0.470306	1.3854	0.00243563	0.11464	1.08271	0.457582
Tb927.1.3550	hypothetical protein	27.5073	25.5832	26.5452	22.7665	27.1071	24.9368	23.8995	29.3673	26.6334	-0.0878679	0.940912	0.626028	0.007243	1.00503	0.976213	0.0951118	1.06815	0.601842
Tb927.1.3560	WW domain containing protein, putative	47.6729	49.227	48.45	46.5962	50.0974	48.3468	49.338	49.5439	49.441	-0.00267529	0.998147	0.983136	0.0292287	1.02047	0.822757	0.0319041	1.02236	0.805298
Tb927.1.3610	hypothetical protein	21.3338	22.4972	21.9155	13.5424	16.0417	14.792	15.7694	19.0159	17.3927	-0.561591	0.677555	0.00547312	-0.32841	0.796414	0.101424	0.233186	1.17543	0.250605
Tb927.1.370	leucine-rich repeat protein (LRRP), putative	31.545	30.1315	30.8383	35.2016	28.8821	32.0418	35.427	27.2783	31.3527	0.0547809	1.0387	0.774366	0.0232748	1.01626	0.902558	-0.0315061	0.978398	0.870006
Tb927.1.3730	hypothetical protein	0.599416	0.147979	0.373697	8.37388	14.0288	11.2013	9.38543	18.0974	13.7414	4.86145	29.0698	8.83758e-11	5.15441	35.615	7.26829e-12	0.294561	1.22651	0.590303
Tb927.1.3800	hypothetical protein, conserved (POMP18)	37.727	46.6864	42.2067	38.7503	25.2623	32.0063	35.045	26.2828	30.6639	-0.402505	0.756544	0.167011	-0.463221	0.725365	0.111342	-0.0607189	0.958786	0.834956
Tb927.1.3810	hypothetical protein, conserved	91.3688	79.7275	85.5481	79.6932	94.1438	86.9185	89.297	98.6162	93.9566	0.0250868	1.01754	0.890817	0.136422	1.09918	0.428353	0.111336	1.08023	0.513328
Tb927.1.3820	ATP synthase subunit, putative	149.637	142.833	146.235	146.189	167.936	157.062	142.949	160.678	151.813	0.104283	1.07496	0.476185	0.0550534	1.0389	0.708725	-0.0492299	0.966452	0.735758
Tb927.1.3830	glucose-6-phosphate isomerase, glycosomal (PGI)	429.959	357.215	393.587	544.033	822.241	683.137	557.768	765.119	661.443	0.795534	1.73572	0.00756201	0.748967	1.68059	0.0118556	-0.0465666	0.968238	0.875022
Tb927.1.3840	hypothetical protein, conserved	35.4937	36.7609	36.1273	32.4807	23.9785	28.2296	31.7036	23.7817	27.7427	-0.357273	0.780639	0.095056	-0.382276	0.767226	0.0741026	-0.0250035	0.982818	0.907604
Tb927.1.3860	hypothetical protein, conserved	32.562	30.5004	31.5312	28.0631	22.7721	25.4176	25.5426	21.3344	23.4385	-0.311894	0.805584	0.0653511	-0.428746	0.742907	0.0113519	-0.116853	0.922197	0.489656
Tb927.1.3880	Fusaric acid resistance protein-like, putative	39.2969	36.9928	38.1448	36.183	34.6752	35.4291	37.644	35.0015	36.3227	-0.106668	0.928731	0.476947	-0.0708055	0.952106	0.637258	0.0358623	1.02517	0.810956
Tb927.1.3890	hypothetical protein	45.0672	46.2515	45.6594	46.4074	47.6245	47.016	47.2332	48.8366	48.0349	0.0427928	1.03011	0.785491	0.0738466	1.05252	0.635417	0.0310544	1.02176	0.842644
Tb927.1.3910	TPR repeat, putative	45.6209	44.5396	45.0803	47.3271	45.7612	46.5441	45.28	46.0674	45.6737	0.0459097	1.03233	0.717041	0.0189685	1.01323	0.882088	-0.0269413	0.981499	0.831149
Tb927.1.3940	hypothetical protein, conserved	62.0592	60.0323	61.0458	51.3458	45.7146	48.5302	47.5181	49.2127	48.3654	-0.33152	0.794699	0.0185455	-0.335754	0.79237	0.0169884	-0.00423436	0.997069	0.97473
Tb927.1.3950	alanine aminotransferase (ALAT)	191.678	171.519	181.599	188.403	267.891	228.147	172.876	260.062	216.469	0.32936	1.25646	0.242319	0.253581	1.19216	0.367909	-0.0757788	0.94883	0.787677
Tb927.1.40	hypothetical protein	0	0	0	0	0	0	0	0	0	0	1	1	0	1	1	0	1	1
Tb927.1.400	hypothetical protein, conserved	28.5168	30.7844	29.6506	25.8397	28.3566	27.0981	25.8893	33.0159	29.4526	-0.127216	0.915597	0.530738	-0.00351576	0.997566	0.981166	0.123703	1.08953	0.553507
Tb927.1.4010	primase 2	7.21049	6.00107	6.60578	8.70995	8.8347	8.77233	7.75655	8.73557	8.24606	0.409478	1.3282	0.008671	0.321836	1.24992	0.0398655	-0.0876415	0.94106	0.569229
Tb927.1.4020	hypothetical protein	10.3424	8.77455	9.55849	10.7402	13.4453	12.0928	12.5086	13.0116	12.7601	0.34869	1.2734	0.104702	0.418287	1.33634	0.04909	0.0696045	1.04943	0.73428
Tb927.1.4040	hypothetical protein, conserved	32.4162	30.596	31.5061	29.2311	23.6912	26.4611	27.5982	23.3835	25.4908	-0.253746	0.838716	0.135554	-0.307216	0.8082	0.0705317	-0.0534714	0.963615	0.752753
Tb927.1.4050	protein phosphatase with EF-Hand domains (PPEF), ser/thr protein phosphatase, putative	41.1862	35.675	38.4306	56.5474	43.6224	50.0849	56.0349	42.2789	49.1569	0.381637	1.30282	0.0736677	0.354622	1.27865	0.0964542	-0.0270146	0.981449	0.899545
Tb927.1.4100	cytochrome oxidase subunit IV (COXIV)	82.6432	81.1725	81.9079	82.4339	69.9521	76.193	59.9423	47.7515	53.8469	-0.105196	0.929679	0.530837	-0.606721	0.656688	0.000306269	-0.501527	0.706359	0.00279821
Tb927.1.4140	Protein of unknown function (DUF1448), putative	20.6717	21.2481	20.9599	16.2169	17.9373	17.0771	17.7936	19.0396	18.4166	-0.293075	0.816161	0.0642386	-0.185121	0.879576	0.242731	0.107955	1.0777	0.49711
Tb927.1.4160	hypothetical protein, conserved	71.7181	70.8206	71.2694	70.9503	70.6774	70.8139	74.356	72.9847	73.6704	-0.00931924	0.993561	0.946479	0.047469	1.03345	0.719708	0.0567888	1.04015	0.666355
Tb927.1.4180	leucine-rich repeat protein (LRRP), putative	38.1261	38.3402	38.2331	38.518	46.9372	42.7276	40.6147	49.2843	44.9495	0.161227	1.11824	0.332212	0.234272	1.17631	0.158323	0.0730453	1.05193	0.659123
Tb927.1.4220	Ydr279p protein family (RNase H2 complex component), putative	53.366	59.5644	56.4652	53.7795	59.3098	56.5446	55.7194	58.8273	57.2733	0.00291802	1.00202	0.987032	0.0209622	1.01464	0.880833	0.0180443	1.01259	0.894793
Tb927.1.4230	hypothetical protein, conserved	68.9216	71.8781	70.3998	59.4784	60.7022	60.0903	54.9142	51.8911	53.4026	-0.228227	0.853684	0.0587217	-0.399298	0.758227	0.000983182	-0.171072	0.888182	0.158639
Tb927.1.4250	hypothetical protein, conserved	28.484	28.1819	28.3329	23.1956	23.199	23.1973	23.2849	23.6781	23.4815	-0.288507	0.818749	0.0166802	-0.270705	0.828914	0.0246762	0.0178009	1.01242	0.885125
Tb927.1.4280	hypothetical protein, conserved	22.9785	19.7563	21.3674	27.8076	19.5715	23.6895	26.9334	17.0186	21.976	0.147781	1.10786	0.59657	0.0390925	1.02747	0.887841	-0.108689	0.927431	0.698646
Tb927.1.4300	chaperone protein DNAj, putative	28.1945	28.6441	28.4193	27.7435	22.944	25.3437	26.3451	21.3131	23.8291	-0.167209	0.890564	0.340389	-0.25639	0.83718	0.143387	-0.0891817	0.940056	0.610746
Tb927.1.4310	hypothetical protein, conserved	60.3581	47.2602	53.8091	89.6399	85.152	87.396	82.6305	75.9741	79.3023	0.699679	1.62414	0.000477208	0.559451	1.47371	0.0051483	-0.140229	0.907375	0.481798
Tb927.1.4340	hypothetical protein, conserved	39.324	37.599	38.4615	43.1833	48.0182	45.6008	42.5302	46.096	44.3131	0.246382	1.18623	0.0616295	0.204877	1.15259	0.120294	-0.0415046	0.971641	0.753151
Tb927.1.4370	Putative integral membrane protein conserved region (DUF2404), putative	83.3432	78.8443	81.0938	62.832	71.3306	67.0813	62.4967	77.8106	70.1536	-0.273224	0.827468	0.0998067	-0.208353	0.865525	0.208944	0.0648716	1.04599	0.697034
Tb927.1.4380	Putative integral membrane protein conserved region (DUF2404), putative	60.1369	66.6578	63.3973	54.5176	50.1979	52.3578	56.6154	53.4113	55.0133	-0.276698	0.825478	0.0357803	-0.205087	0.867486	0.119542	0.071611	1.05089	0.587653
Tb927.1.4400	hypothetical protein, conserved	60.4798	67.5336	64.0067	52.938	56.8861	54.912	57.8579	62.3041	60.081	-0.220187	0.858454	0.111434	-0.0904876	0.939205	0.512389	0.1297	1.09407	0.349216
Tb927.1.4410	hypothetical protein, conserved	49.3598	54.5595	51.9597	49.1634	39.2131	44.1882	49.337	36.642	42.9895	-0.234356	0.850064	0.247931	-0.274223	0.826895	0.176603	-0.0398673	0.972744	0.844821
Tb927.1.4420	ABC transporter, putative	30.4203	29.7947	30.1075	19.8518	20.7983	20.325	18.924	20.3696	19.6468	-0.56622	0.675384	4.71451e-06	-0.614825	0.653009	6.855e-07	-0.0486057	0.96687	0.695357
Tb927.1.4440	hypothetical protein, conserved	19.6789	19.2707	19.4748	15.2254	13.0402	14.1328	12.9355	13.3016	13.1186	-0.468764	0.722583	0.00906317	-0.568663	0.674241	0.00151328	-0.0999062	0.933094	0.574434
Tb927.1.4450	Ion channel/Calcium-activated BK potassium channel alpha subunit, putative	33.8136	33.7138	33.7637	31.057	24.4284	27.7427	29.6606	24.4877	27.0741	-0.284275	0.821154	0.110246	-0.319277	0.801471	0.0728097	-0.0350027	0.97603	0.844041
Tb927.1.4470	hypothetical protein, conserved	48.1362	45.5621	46.8491	45.0088	51.4782	48.2435	39.2328	51.4921	45.3624	0.0430999	1.03033	0.810784	-0.0448973	0.969359	0.797747	-0.0879976	0.940828	0.618558
Tb927.1.4480	WD repeat and HMG-box DNA-binding protein, putative	36.3464	33.9785	35.1624	42.1227	39.1173	40.62	41.0765	37.2195	39.148	0.207944	1.15504	0.166821	0.154621	1.11313	0.303876	-0.053323	0.963714	0.723296
Tb927.1.4490	acetyltransferase, putative	132.383	110.286	121.334	220.149	186.97	203.56	205.714	180.36	193.037	0.745791	1.67689	6.60444e-06	0.669336	1.59034	5.20611e-05	-0.0764547	0.948385	0.64192
Tb927.1.4500	SNARE associated Golgi protein, putative	115.251	110.416	112.833	120.533	140.359	130.446	126.651	134.223	130.437	0.210067	1.15674	0.129118	0.209456	1.15625	0.129883	-0.000611306	0.999576	0.998729
Tb927.1.4520	Zinc finger, C3HC4 type (RING finger), putative	47.3522	48.917	48.1346	40.2802	52.1301	46.2052	39.105	50.7802	44.9426	-0.0582399	0.960435	0.764378	-0.0982035	0.934196	0.613938	-0.0399638	0.972679	0.838236
Tb927.1.4540	cyclin-like F-box protein (CFB1A)	30.9965	31.2425	31.1195	26.4076	29.3727	27.8901	26.0273	29.6118	27.8196	-0.156655	0.897103	0.268847	-0.160067	0.894984	0.258438	-0.00341195	0.997638	0.982122
Tb927.1.4620	unspecified product	29.7717	28.6946	29.2332	23.8614	26.9956	25.4285	23.9142	27.6695	25.7918	-0.196866	0.872444	0.28107	-0.175877	0.885229	0.331339	0.0209882	1.01465	0.916114
Tb927.1.4650	cyclin-like F-box protein 2 (CFB2)	162.752	130.901	146.826	192.569	214.562	203.565	210.046	195.386	202.716	0.471509	1.38656	0.0116047	0.465272	1.38058	0.0127379	-0.00623655	0.995686	0.973963
Tb927.1.4680	hypothetical protein, conserved	40.7088	43.3016	42.0052	50.135	39.6265	44.8808	49.034	41.9815	45.5078	0.0934655	1.06693	0.589074	0.114235	1.0824	0.511059	0.0207698	1.0145	0.908237
Tb927.1.4690	arginine N-methyltransferase (PRMT1)	94.3006	93.0461	93.6733	110.133	109.097	109.615	120.816	111.642	116.229	0.226666	1.17013	0.0666558	0.310762	1.24036	0.0118743	0.0840966	1.06002	0.494363
Tb927.1.470	Protein of unknown function (DUF1181), putative	33.6168	29.8623	31.7396	26.5086	36.5394	31.524	31.237	40.0939	35.6654	-0.00481918	0.996665	0.981659	0.171583	1.12629	0.510795	0.176408	1.13007	0.49069
Tb927.1.4700	hypothetical protein, conserved	36.9662	40.6072	38.7867	35.7307	42.0928	38.9118	36.2047	45.8568	41.0308	0.00619587	1.0043	0.978175	0.0831942	1.05936	0.651941	0.0769991	1.05482	0.672867
Tb927.1.4710	hypothetical protein, conserved	45.06	46.7017	45.8809	42.1131	39.9524	41.0327	47.7967	39.764	43.7804	-0.162052	0.893753	0.352186	-0.0706042	0.952239	0.692373	0.0914487	1.06544	0.595275
Tb927.1.4720	SET domain containing protein, putative	55.5735	57.1188	56.3462	44.3162	43.7114	44.0138	49.6154	46.3133	47.9643	-0.356486	0.781065	0.00337117	-0.232938	0.8509	0.0554925	0.123549	1.08941	0.308921
Tb927.1.4730	Ribonuclease H2 non-catalytic subunit (Ylr154p-like), putative	85.1114	76.759	80.9352	74.2019	71.6748	72.9384	67.4388	74.5549	70.9968	-0.150597	0.900877	0.304917	-0.187394	0.87819	0.199044	-0.0367978	0.974816	0.797878
Tb927.1.4740	FAM91 N-terminus/FAM91 C-terminus, putative	40.0876	39.3916	39.7396	29.3721	28.9797	29.1759	27.3534	26.0959	26.7246	-0.445899	0.734127	0.000275362	-0.572808	0.672307	3.13342e-06	-0.12691	0.915791	0.302011
Tb927.1.4760	Vacuolar sorting protein 39 domain 1/Vacuolar sorting protein 39 domain 2, putative	39.0908	39.6108	39.3508	36.983	36.9933	36.9881	40.8438	40.965	40.9044	-0.0893286	0.93996	0.475491	0.0558789	1.03949	0.655528	0.145208	1.10589	0.245357
Tb927.1.4780	serine peptidase, Clan SC, Family S9D, Alpha/beta hydrolase domain-containing protein	38.9629	42.3254	40.6442	34.8943	31.7839	33.3391	32.5881	33.3407	32.9644	-0.286819	0.819708	0.0267228	-0.301908	0.811179	0.0194652	-0.0150894	0.989595	0.904712
Tb927.1.480	leucine-rich repeat protein (LRRP), putative	21.5201	20.9309	21.2255	26.0178	21.4758	23.7468	26.5422	21.0308	23.7865	0.161201	1.11822	0.359143	0.163484	1.11999	0.352279	0.00228358	1.00158	0.990064
Tb927.1.4800	hypothetical protein, conserved	30.6804	30.058	30.3692	28.9716	29.9125	29.4421	27.8279	29.659	28.7434	-0.0441615	0.969853	0.730572	-0.0782667	0.947195	0.540258	-0.0341055	0.976637	0.790167
Tb927.1.4830	phospholipase A1 (PLA1)	67.2799	56.6006	61.9403	98.2598	96.3065	97.2832	83.5999	89.4181	86.509	0.651188	1.57046	4.89666e-06	0.482478	1.39714	0.000712598	-0.168711	0.889637	0.232531
Tb927.1.4890	expression site-associated gene 2 (ESAG2) protein, putative	34.8234	33.6708	34.2471	35.4924	30.2716	32.882	37.562	32.6641	35.113	-0.0604583	0.958959	0.698908	0.0346069	1.02428	0.81932	0.0950658	1.06811	0.536273
Tb927.1.490	hypothetical protein	27.8548	28.0232	27.939	34.1345	32.8941	33.5143	37.4948	36.7436	37.1192	0.260036	1.19751	0.0907913	0.408585	1.32738	0.007189	0.148558	1.10846	0.324142
Tb927.1.4900	expression site-associated gene 11 (ESAG11) protein, putative	230.151	211.463	220.807	332.091	247.841	289.966	306.721	211.461	259.091	0.392936	1.31306	0.124643	0.230453	1.1732	0.367305	-0.162483	0.893486	0.525092
Tb927.1.4920	hypothetical protein	6.38561	8.36381	7.37471	4.33647	5.17672	4.7566	4.6638	6.60759	5.6357	-0.623619	0.649041	0.0294481	-0.373695	0.771803	0.188064	0.24994	1.18916	0.39621
Tb927.1.4970	hypothetical protein	21.2095	21.7538	21.4817	15.0186	14.5816	14.8001	12.0796	13.3345	12.707	-0.539206	0.688149	0.000831527	-0.750596	0.594358	3.68929e-06	-0.211406	0.863695	0.191535
Tb927.1.5000	hypothetical protein, conserved	74.8366	78.1284	76.4825	63.2775	57.8645	60.571	65.2501	55.3507	60.3004	-0.33748	0.791422	0.021921	-0.344712	0.787465	0.0194462	-0.00723231	0.994999	0.96458
Tb927.1.5030	leucine-rich repeat protein (LRRP), putative	27.0311	27.9173	27.4742	27.6745	27.4118	27.5432	26.1795	27.4162	26.7978	0.00348423	1.00242	0.978723	-0.0353764	0.975777	0.772728	-0.0388609	0.973423	0.750034
Tb927.1.5100	expression site-associated gene 2 (ESAG2) protein, putative	106.596	105.394	105.995	114.022	100.268	107.145	115.785	91.0422	103.413	0.0152161	1.0106	0.92919	-0.0362255	0.975203	0.835137	-0.0514417	0.964972	0.76584
Tb927.1.5110	expression site-associated gene 11 (ESAG11) protein, putative	52.554	47.6167	50.0853	79.8664	54.4148	67.1406	68.0127	42.8214	55.4171	0.422021	1.3398	0.136236	0.14487	1.10563	0.608215	-0.277152	0.825218	0.328015
Tb927.1.5180	hypothetical protein	93.0718	89.4038	91.2378	123.529	86.0849	104.807	127.958	77.5704	102.764	0.197408	1.14664	0.549517	0.168094	1.12357	0.609545	-0.0293139	0.979886	0.932738
Tb927.1.5220	expression site-associated gene 9 (ESAG9) protein, putative	0	0	0	0	0	0	0	0	0	0	1	1	0	1	1	0	1	1
Tb927.1.5240	expression site-associated gene 1 (ESAG1) protein, putative	6.31391	5.68706	6.00048	9.96467	7.65787	8.81127	9.11577	5.14276	7.12927	0.550998	1.4651	0.109302	0.240794	1.18164	0.484757	-0.310212	0.806523	0.37223
Tb927.1.5250	hypothetical protein	0	0.436412	0.218206	1.20049	0.166157	0.683325	0	0.619574	0.309787	1.53306	2.894	0.504215	0.56283	1.47716	0.870243	-0.972061	0.509777	0.654134
Tb927.1.5260	hypothetical protein	0.38629	0.095364	0.240827	0	0.408469	0.204235	0.228241	0.31913	0.273686	-0.117142	0.922012	1	0.198075	1.14717	1	0.315806	1.24471	0.779093
Tb927.1.530	hypothetical protein, conserved	56.2094	67.0019	61.6057	55.5406	49.1773	52.359	57.0894	54.6227	55.8561	-0.236047	0.849068	0.127648	-0.141838	0.906363	0.359407	0.0942092	1.06748	0.544674
Tb927.1.540	DNA-directed RNA polymerase III, putative (RPC128)	28.8205	30.1384	29.4794	32.7103	21.3546	27.0325	35.1845	21.5863	28.3854	-0.125628	0.916605	0.673423	-0.055206	0.962457	0.853807	0.0704221	1.05002	0.81291
Tb927.1.560	WD domain, G-beta repeat, putative	44.7133	47.4861	46.0997	48.7421	47.0579	47.9	46.4391	45.9972	46.2181	0.0548256	1.03873	0.658793	0.00356997	1.00248	0.978469	-0.0512559	0.965096	0.679526
Tb927.1.570	Histone-lysine N-methyltransferase, H3 lysine-76 specific (DOT1B)	70.162	70.4657	70.3139	74.2019	57.239	65.7204	70.7051	52.8457	61.7754	-0.0987956	0.933812	0.633213	-0.188302	0.877638	0.361488	-0.0895072	0.939844	0.663937
Tb927.1.580	phosphate-repressible phosphate permease, putative	58.5543	59.8137	59.184	39.0451	53.6715	46.3583	37.9445	52.7667	45.3556	-0.35135	0.78385	0.118267	-0.382869	0.766911	0.0888535	-0.0315192	0.978389	0.889276
Tb927.1.600	phosphate-repressible phosphate permease, putative	70.6776	69.6102	70.1439	64.0442	77.0867	70.5655	69.6467	86.4788	78.0628	0.00933384	1.00649	0.95861	0.155017	1.11343	0.363808	0.145684	1.10625	0.391965
Tb927.1.610	hypothetical protein, conserved	56.6814	58.663	57.6722	70.5619	75.5143	73.0381	70.4384	80.831	75.6347	0.341382	1.26697	0.0137151	0.392344	1.31252	0.00464237	0.0509626	1.03596	0.713741
Tb927.1.630	anti-silencing protein ASF 1 like protein, putative	74.3328	78.6919	76.5124	70.8291	68.9363	69.8827	78.4645	72.4418	75.4532	-0.131243	0.913044	0.337943	-0.0213935	0.985281	0.881373	0.109851	1.07912	0.419472
Tb927.1.640	BRCA2	36.01	37.4435	36.7268	34.3438	39.115	36.7294	39.1152	41.4192	40.2672	0.000450468	1.00031	0.999067	0.132904	1.0965	0.39177	0.132454	1.09616	0.392488
Tb927.1.650	conserved protein, unknown function	42.1105	40.339	41.2247	42.8516	37.6936	40.2726	39.4914	33.9177	36.7046	-0.0357818	0.975503	0.844265	-0.170123	0.888767	0.333522	-0.134343	0.911085	0.442017
Tb927.1.670	conserved protein, unknown function	43.8816	41.8253	42.8534	33.942	27.5368	30.7394	31.7812	26.5012	29.1412	-0.480821	0.71657	0.00444145	-0.55767	0.679398	0.000977258	-0.0768506	0.948125	0.64955
Tb927.1.690	hypothetical protein, conserved	48.9077	45.165	47.0363	46.4868	43.3714	44.9291	48.7444	42.8899	45.8172	-0.0671967	0.954491	0.659966	-0.0397851	0.9728	0.798882	0.0274118	1.01918	0.855508
Tb927.1.700	phosphoglycerate kinase (PGKC)	396.539	320.131	358.335	603.848	722.407	663.128	578.638	693.169	635.904	0.888023	1.85064	0.000110242	0.827545	1.77466	0.000309733	-0.0604781	0.958946	0.790716
Tb927.1.710	phosphoglycerate kinase (PGKB)	101.986	93.0445	97.5153	110.774	137.292	124.033	102.269	132.228	117.249	0.347452	1.27231	0.0735704	0.266393	1.2028	0.170194	-0.0810594	0.945363	0.675677
Tb927.1.720	phosphoglycerate kinase (PGKA)	66.618	66.9455	66.7818	66.9801	86.4802	76.7301	66.6397	83.5438	75.0917	0.201061	1.14954	0.284232	0.169832	1.12493	0.365859	-0.0312291	0.978586	0.868149
Tb927.1.730	NADH-ubiquinone oxidoreductase complex I subunit, putative	51.7527	51.5267	51.6397	44.2726	47.6404	45.9565	43.7322	49.3812	46.5567	-0.167557	0.890349	0.197479	-0.148463	0.902211	0.25287	0.0190937	1.01332	0.8856
Tb927.1.740	phosphatidylinositol-4-phosphate 5-kinase related	59.9436	60.2959	60.1197	47.7377	39.9213	43.8295	48.8101	38.3515	43.5808	-0.457121	0.728439	0.00902673	-0.465701	0.724119	0.00786061	-0.00858116	0.99407	0.962919
Tb927.1.750	Metal-binding domain-containing protein	54.0576	55.6821	54.8698	54.1786	57.7474	55.963	52.7057	55.528	54.1169	0.0286264	1.02004	0.847075	-0.0197981	0.986371	0.893377	-0.0484246	0.966992	0.743187
Tb927.1.760	wd40 repeat domain-containing protein	35.8155	34.8492	35.3323	30.767	27.1906	28.9788	28.5616	27.0701	27.8158	-0.287256	0.819459	0.0287791	-0.345622	0.786969	0.00847662	-0.058366	0.960351	0.655485
Tb927.1.780	leucine-rich repeat-containing protein	26.2115	24.6219	25.4167	26.4779	32.8963	29.6871	24.9088	33.5806	29.2447	0.225815	1.16944	0.277527	0.204765	1.1525	0.325947	-0.0210501	0.985515	0.919181
Tb927.1.790	hypothetical transmembrane protein, conserved	17.5673	17.2404	17.4039	13.6511	13.5376	13.5943	12.3711	13.4004	12.8858	-0.356549	0.781031	0.00610341	-0.431869	0.741301	0.000888368	-0.0753218	0.94913	0.560512
Tb927.1.820	kelch domain-containing protein	38.4503	42.3912	40.4208	36.1373	44.8723	40.5048	38.0286	44.541	41.2848	0.00463448	1.00322	0.983842	0.0316448	1.02218	0.858128	0.0270105	1.0189	0.875199
Tb927.1.830	hypothetical protein, conserved	22.4111	21.4705	21.9408	21.1645	17.6438	19.4042	21.808	18.957	20.3825	-0.178853	0.883405	0.250709	-0.107422	0.928245	0.490889	0.0714313	1.05076	0.646661
Tb927.1.840	transmembrane protein, putative	56.169	51.6038	53.8864	51.6462	51.8143	51.7303	53.9648	52.3736	53.1692	-0.0588214	0.960048	0.662448	-0.019799	0.98637	0.886406	0.0390226	1.02742	0.770995
Tb927.1.860	transmembrane protein, putative	192.506	193.383	192.945	219.597	190.726	205.161	198.468	184.502	191.485	0.0881028	1.06297	0.546703	-0.0112062	0.992263	0.94027	-0.0993092	0.93348	0.497342
Tb927.1.870	deoxyhypusine synthase, putative	65.934	71.1143	68.5241	65.6666	57.8621	61.7644	63.272	61.3562	62.3141	-0.151116	0.900553	0.268711	-0.137358	0.909183	0.313293	0.0137584	1.00958	0.923562
Tb927.1.880	Midasin, putative (MDN1)	13.0382	11.3446	12.1914	13.1784	12.2087	12.6936	15.631	11.9178	13.7744	0.0581079	1.0411	0.773763	0.175725	1.12953	0.384205	0.117617	1.08494	0.560151
Tb927.1.890	hypothetical protein, conserved	55.5649	49.6932	52.629	37.5997	52.0107	44.8052	40.6838	58.1546	49.4192	-0.230354	0.852425	0.348014	-0.0890218	0.94016	0.715828	0.141334	1.10292	0.56628
Tb927.1.990	Enkuring domain-containig protein	72.6148	71.2941	71.9545	80.4079	85.0401	82.724	83.235	83.0249	83.1299	0.201725	1.15007	0.0892802	0.208258	1.15529	0.0791046	0.00653308	1.00454	0.955216
Tb927.10.1000	hypothetical protein	82.4346	90.8387	86.6366	37.7085	42.2576	39.983	41.3386	46.0261	43.6823	-1.11298	0.462337	1.57529e-11	-0.985739	0.504967	2.15561e-09	0.127244	1.09221	0.443681
Tb927.10.10000	hypothetical protein, conserved	199.373	212.949	206.161	98.1588	196.798	147.478	92.5635	204.725	148.644	-0.483052	0.715463	0.294227	-0.471673	0.721128	0.305689	0.0113781	1.00792	0.980411
Tb927.10.10010	60S acidic ribosomal protein, putative	67.6178	66.885	67.2514	121.377	60.8925	91.1346	109.088	54.1997	81.6439	0.437713	1.35446	0.305709	0.279001	1.21335	0.513417	-0.158712	0.895824	0.710374
Tb927.10.10020	Vacuolar sorting protein 9 (VPS9) domain containing protein, putative	20.9347	20.9864	20.9606	19.9848	22.725	21.3549	20.6611	23.5516	22.1064	0.0287099	1.0201	0.852013	0.0785164	1.05593	0.598435	0.049807	1.03513	0.735065
Tb927.10.10030	hypothetical protein, conserved	101.286	101.209	101.248	125.829	127.054	126.442	109.318	118.196	113.757	0.320718	1.24895	0.0209026	0.169403	1.12459	0.225729	-0.151316	0.900429	0.271836
Tb927.10.10050	hypothetical protein, conserved	70.9476	62.0529	66.5003	72.5017	66.3606	69.4311	76.1152	70.8363	73.4758	0.0620861	1.04397	0.716502	0.143807	1.10482	0.400385	0.0817213	1.05828	0.632873
Tb927.10.10070	hypothetical protein, conserved	20.6502	22.8153	21.7328	23.8402	19.9503	21.8953	23.5528	18.8034	21.1781	0.00895531	1.00623	0.958491	-0.0395497	0.972959	0.833411	-0.0485054	0.966938	0.790614
Tb927.10.10080	hypothetical protein, conserved	71.8381	74.5007	73.1694	83.5632	65.5218	74.5425	79.7214	58.2605	68.9909	0.024988	1.01747	0.907519	-0.08728	0.941296	0.695823	-0.112269	0.925132	0.609978
Tb927.10.10090	hypothetical protein, conserved	36.2693	35.397	35.8332	41.2557	34.7804	38.018	41.3574	38.073	39.7152	0.0846627	1.06044	0.569828	0.148068	1.10808	0.321445	0.063406	1.04493	0.672473
Tb927.10.1010	hypothetical protein	0.105352	0.3121	0.208726	0.981182	1.18827	1.08473	0.684723	0.44309	0.563906	2.37005	5.16958	1.08921e-05	1.32857	2.51153	0.0360607	-1.04165	0.485772	0.0201575
Tb927.10.10100	hypothetical protein, conserved	44.651	47.6067	46.1288	33.1093	28.3854	30.7474	34.6189	30.8251	32.722	-0.586326	0.666037	5.65395e-05	-0.496175	0.708984	0.000645029	0.0901505	1.06448	0.536514
Tb927.10.10110	PIG-P, putative	43.9826	47.4644	45.7235	37.8932	31.6797	34.7865	33.5698	30.4916	32.0307	-0.398202	0.758803	0.0355379	-0.515558	0.699522	0.00646742	-0.11736	0.921873	0.535208
Tb927.10.10120	hypothetical protein, conserved	59.1326	61.1839	60.1583	53.179	49.9881	51.5836	49.9074	50.2959	50.1016	-0.222412	0.857131	0.0658493	-0.263832	0.832873	0.0289601	-0.0414201	0.971698	0.730603
Tb927.10.10130	mitochondrial RNA binding complex 1 subunit (MRB10130)	49.5067	50.8206	50.1637	56.1703	53.5409	54.8556	53.7244	53.6464	53.6854	0.128536	1.09318	0.277119	0.0978649	1.07019	0.409176	-0.0306713	0.978965	0.794733
Tb927.10.10140	paraflagellar rod component, putative (PFC19)	263.285	241.584	252.435	389.194	404.547	396.871	359.109	367.657	363.383	0.652797	1.57221	0.000102964	0.525604	1.43954	0.00174333	-0.127194	0.915611	0.447257
Tb927.10.10150	hypothetical protein, conserved	35.6589	40.3468	38.0028	39.6025	30.9721	35.2873	38.5234	32.8947	35.7091	-0.108264	0.927704	0.54655	-0.0906255	0.939115	0.613343	0.0176386	1.0123	0.923185
Tb927.10.10160	pentatricopeptide repeat domain containing protein, putative	57.1317	63.6978	60.4147	58.7338	54.6866	56.7102	55.0507	56.0338	55.5423	-0.0920414	0.938194	0.488247	-0.121153	0.919453	0.359224	-0.0291114	0.980024	0.823977
Tb927.10.10170	predicted WD40 repeat protein	48.8093	50.5322	49.6707	47.8864	41.361	44.6237	44.1762	42.9505	43.5634	-0.156134	0.897427	0.257054	-0.189573	0.876865	0.167054	-0.0334397	0.977088	0.804919
Tb927.10.10180	Miro-like protein, putative	34.8239	38.5797	36.7018	31.8344	30.3054	31.0699	33.9177	33.2412	33.5794	-0.241339	0.84596	0.0952533	-0.128662	0.914679	0.373808	0.112678	1.08123	0.437141
Tb927.10.10190	hypothetical protein, conserved	54.2528	52.8949	53.5739	48.5733	46.6031	47.5882	46.2491	46.4443	46.3467	-0.17117	0.888122	0.176735	-0.20903	0.865119	0.0988453	-0.0378597	0.974099	0.764708
Tb927.10.1020	hypothetical protein	0.440077	0.0543213	0.247199	0.640408	0.527391	0.583899	0.84507	0.793235	0.819152	1.19371	2.28741	0.0514857	1.70107	3.25142	0.00392569	0.508425	1.4225	0.313811
Tb927.10.10200	hypothetical protein, conserved	34.4517	32.6693	33.5605	37.1584	28.6798	32.9191	38.177	25.7773	31.9771	-0.0290278	0.980081	0.904669	-0.0715032	0.951646	0.764589	-0.0424758	0.970987	0.858376
Tb927.10.10210	procyclin-associated gene 4 (PAG4) protein (PAG4)	2.39366	3.05216	2.72291	6.06024	3.04058	4.55041	14.3353	6.89768	10.6165	0.734207	1.66348	0.153919	1.95931	3.88875	0.000192915	1.22517	2.33783	0.0173416
Tb927.10.10220	procyclin-associated gene 2 (PAG2) protein (PAG2)	3.15301	2.66291	2.90796	8.23482	3.50952	5.87217	26.2041	7.51538	16.8598	1.01044	2.01453	0.140369	2.53323	5.78865	0.000377304	1.52284	2.87357	0.0267032
Tb927.10.10230	procyclin-associated gene 5 (PAG5) protein (PAG5)	2.99869	2.10521	2.55195	9.00023	3.52759	6.26391	25.4418	9.58563	17.5137	1.29095	2.44689	0.0472603	2.77628	6.85085	4.33588e-05	1.4854	2.79995	0.0219568
Tb927.10.10240	procyclin-associated gene 1 (PAG1) protein (PAG1)	2.09796	2.45222	2.27509	7.87544	3.03032	5.45288	19.0491	7.34442	13.1968	1.25606	2.38843	0.0488291	2.53325	5.78873	0.000128186	1.27725	2.42377	0.0435655
Tb927.10.10250	EP2 procyclin (EP2)	7.95609	7.85653	7.90631	22.8054	30.0885	26.4469	46.9299	52.9845	49.9572	1.74764	3.35809	1.43771e-13	2.66004	6.32051	6.69302e-29	0.91245	1.88224	2.567e-05
Tb927.10.10260	EP1 procyclin (EP1)	31.5833	29.677	30.6302	87.5744	118.537	103.056	140.175	202.596	171.386	1.75159	3.3673	2.12329e-12	2.48497	5.59823	1.57519e-22	0.733391	1.66254	0.00235589
Tb927.10.10270	hypothetical protein	3.65959	2.93621	3.2979	2.66275	7.00847	4.83561	2.34247	9.25324	5.79786	0.560877	1.47517	0.502801	0.823005	1.76909	0.331074	0.262208	1.19931	0.753478
Tb927.10.10280	microtubule-associated protein, putative	44.982	43.3082	44.1451	47.7597	55.4182	51.589	50.5186	54.9182	52.7184	0.224953	1.16874	0.216537	0.256129	1.19427	0.1594	0.0311758	1.02184	0.863864
Tb927.10.10290	hypothetical protein, conserved	45.025	42.5386	43.7818	44.7313	46.445	45.5881	47.201	49.8242	48.5126	0.0591195	1.04183	0.701889	0.149053	1.10884	0.329065	0.0899345	1.06432	0.554134
Tb927.10.1030	serine peptidase, Clan SC, Family S10 (CBP1)	81.3265	85.0524	83.1895	93.6554	91.3074	92.4814	54.4465	53.4117	53.9291	0.152592	1.11156	0.204789	-0.625521	0.648186	2.49782e-07	-0.778116	0.583128	1.38543e-10
Tb927.10.10300	hypothetical protein, conserved	27.1427	26.1818	26.6622	22.9283	26.6289	24.7786	22.6512	27.7283	25.1897	-0.104198	0.930322	0.521782	-0.0800357	0.946034	0.621404	0.024162	1.01689	0.884935
Tb927.10.10310	hypothetical protein, conserved	22.7026	20.8337	21.7681	18.7044	21.0811	19.8928	17.111	23.3154	20.2132	-0.128677	0.91467	0.511988	-0.103799	0.930579	0.593458	0.0248775	1.01739	0.904943
Tb927.10.10320	Dynein light chain Tctex-type, putative	100.664	96.5951	98.6294	106.336	92.0616	99.1986	111.766	92.0519	101.909	0.00656588	1.00456	0.968082	0.0449822	1.03167	0.791902	0.0384167	1.02699	0.82474
Tb927.10.10330	Anaphase-promoting complex, cyclosome, subunit 3/TPR repeat, putative	38.2708	37.9149	38.0928	42.0514	41.7517	41.9015	44.507	45.483	44.995	0.137396	1.09992	0.248638	0.240473	1.18138	0.0434064	0.103078	1.07406	0.385953
Tb927.10.10340	structural maintenance of chromosome 2, putative (SMC2)	48.5351	48.1977	48.3664	49.1209	42.1432	45.6321	47.6337	41.3152	44.4744	-0.0843846	0.943187	0.602992	-0.121421	0.919281	0.45377	-0.037037	0.974655	0.819152
Tb927.10.10350	protein kinase, putative	43.0281	44.7095	43.8688	42.7742	28.4892	35.6317	43.6892	25.4482	34.5687	-0.3008	0.811802	0.328364	-0.344735	0.787452	0.262907	-0.0439362	0.970005	0.887139
Tb927.10.10380	ATP-dependent DEAD/H RNA helicase, putative	64.027	65.8945	64.9608	69.3725	86.1408	77.7566	70.2006	84.8972	77.5489	0.260097	1.19756	0.131062	0.256132	1.19427	0.13702	-0.00396469	0.997256	0.982408
Tb927.10.10390	trypanothione reductase	160.573	157.153	158.863	204.791	212.401	208.596	199.604	209.192	204.398	0.392978	1.3131	0.0128593	0.363668	1.28669	0.0213179	-0.0293105	0.979889	0.85267
Tb927.10.10400	hypothetical protein, conserved	40.0555	43.1238	41.5896	43.6609	45.2089	44.4349	46.2973	46.568	46.4327	0.0960093	1.06881	0.458754	0.158968	1.11649	0.217899	0.0629592	1.04461	0.623788
Tb927.10.10410	DNA replication licensing factor MCM8, putative	33.7895	32.3541	33.0718	23.946	22.5117	23.2289	20.1955	21.3359	20.7657	-0.510549	0.701955	6.39447e-05	-0.670499	0.628289	1.58238e-07	-0.159952	0.895055	0.209584
Tb927.10.10420	monothiol glutaredoxin, putative	78.0921	81.2111	79.6516	64.9267	61.3447	63.1357	73.4521	65.5535	69.5028	-0.336346	0.792045	0.0299288	-0.198607	0.871392	0.201232	0.13774	1.10018	0.372994
Tb927.10.10430	hypothetical protein, conserved	19.5496	18.9318	19.2407	13.022	15.9552	14.4886	16.612	17.2709	16.9414	-0.404327	0.755589	0.024198	-0.182786	0.881	0.310066	0.221543	1.16598	0.21598
Tb927.10.10440	mitochondrial carrier protein (MCP8)	17.7252	20.95	19.3376	16.8906	14.1774	15.534	15.8511	12.6099	14.2305	-0.318627	0.801833	0.130712	-0.446029	0.734061	0.0347358	-0.127406	0.915476	0.548594
Tb927.10.10460	histone H2B, putative	120.528	87.1948	103.861	165.119	149.955	157.537	102.163	145.85	124.007	0.600669	1.51642	0.0136247	0.2574	1.19532	0.291756	-0.34327	0.788253	0.155925
Tb927.10.10590	histone H2B, putative	582.64	418.049	500.344	820.847	758.885	789.866	538.72	676.473	607.597	0.658618	1.57857	0.0031804	0.280451	1.21457	0.207979	-0.378167	0.769415	0.089174
Tb927.10.1060	T-complex protein 1, delta subunit, putative (TCP-1-delta)	203.871	183.754	193.812	421.225	337.701	379.463	398.459	298.342	348.401	0.969217	1.95778	4.09523e-05	0.845975	1.79748	0.000333274	-0.123241	0.918123	0.598683
Tb927.10.10600	ARP2/3 complex 16kDa subunit, putative	36.6286	39.4654	38.047	46.5268	43.8521	45.1894	52.363	37.1144	44.7387	0.247275	1.18696	0.291194	0.228862	1.17191	0.325273	-0.0184128	0.987318	0.947207
Tb927.10.10610	protein tyrosine phosphatase, putative	130.184	115.308	122.746	192.118	196.598	194.358	175.051	185.34	180.196	0.663164	1.58355	5.70539e-07	0.554196	1.46835	2.90742e-05	-0.108968	0.927251	0.407842
Tb927.10.10620	hypothetical protein, conserved	74.7706	80.048	77.4093	71.4423	55.4198	63.4311	74.5933	59.3424	66.9679	-0.288762	0.818604	0.131201	-0.210235	0.864396	0.271879	0.0785273	1.05594	0.68187
Tb927.10.10630	hypothetical protein, conserved	75.9926	81.4869	78.7397	78.6602	59.4206	69.0404	82.1668	56.6031	69.3849	-0.190766	0.876141	0.415708	-0.183889	0.880326	0.433266	0.00687605	1.00478	0.976954
Tb927.10.10640	hypothetical protein, conserved	62.0055	56.9825	59.494	48.193	59.7797	53.9863	54.8485	61.4273	58.1379	-0.136098	0.909977	0.493268	-0.0313261	0.97852	0.875639	0.104773	1.07533	0.599445
Tb927.10.10650	iron-containing hydrogenase, putative	46.9635	47.4216	47.1925	39.3259	47.0804	43.2031	39.012	51.0803	45.0461	-0.126384	0.916125	0.486373	-0.0657206	0.955468	0.715973	0.0606633	1.04295	0.740465
Tb927.10.10660	hypothetical protein, unlikely	40.1983	44.2012	42.1998	33.8125	46.5247	40.1686	27.3889	39.1224	33.2557	-0.0678114	0.954084	0.804764	-0.339247	0.790454	0.220283	-0.271443	0.82849	0.3282
Tb927.10.10670	kinetoplastid-specific dual specificity phosphatase, putative	54.9305	54.6722	54.8013	41.9915	49.0898	45.5407	34.356	44.362	39.359	-0.265179	0.832095	0.162809	-0.474125	0.719903	0.0127783	-0.20895	0.865167	0.272648
Tb927.10.10680	hypothetical protein, conserved	18.7996	21.0424	19.921	16.4501	20.4892	18.4697	16.8529	20.4997	18.6763	-0.107682	0.928078	0.545325	-0.0918439	0.938323	0.606217	0.0158383	1.01104	0.930121
Tb927.10.10690	CEP19-like protein, putative	22.9511	22.798	22.8745	20.0261	14.9474	17.4868	19.3381	14.5512	16.9447	-0.390731	0.762743	0.087521	-0.436051	0.739155	0.056613	-0.0453219	0.969074	0.844724
Tb927.10.1070	cdc2-related kinase 1, putative (CRK1)	49.4726	51.326	50.3993	49.9221	31.536	40.7291	45.1645	30.6065	37.8855	-0.309122	0.807133	0.27876	-0.413317	0.750895	0.147475	-0.104196	0.930323	0.714841
Tb927.10.10700	splicing factor Prp31	55.909	55.8121	55.8605	54.0882	38.7312	46.4097	51.21	40.7502	45.9801	-0.269179	0.829791	0.201839	-0.282004	0.822448	0.180701	-0.0128257	0.991149	0.951372
Tb927.10.10710	hypothetical protein, conserved	77.3012	80.1697	78.7354	55.7645	50.454	53.1092	54.2806	55.5325	54.9065	-0.569283	0.673952	9.77034e-06	-0.519754	0.697491	5.21334e-05	0.0495288	1.03493	0.705978
Tb927.10.10720	Tetraspanin family, putative	108.443	108.99	108.716	94.517	101.571	98.0439	89.1727	94.2577	91.7152	-0.14842	0.902238	0.222342	-0.244816	0.843923	0.0445361	-0.0963968	0.935366	0.429808
Tb927.10.10730	RNA Interference Factor 5 (RIF5)	39.3076	38.9976	39.1526	34.1749	31.8346	33.0048	34.2679	32.0037	33.1358	-0.246704	0.84282	0.0836081	-0.240967	0.846178	0.0910692	0.0057363	1.00398	0.968504
Tb927.10.10740	hypothetical protein, conserved	29.093	29.7536	29.4233	21.4605	22.4183	21.9394	22.9462	23.3741	23.1601	-0.422646	0.746055	0.000725492	-0.345003	0.787307	0.00579916	0.0776437	1.05529	0.535673
Tb927.10.10750	metallo-peptidase, Clan MC, Family M14, putative	35.607	33.6099	34.6085	29.6018	28.4987	29.0502	29.9496	28.0718	29.0107	-0.252733	0.839305	0.070535	-0.254807	0.838099	0.0683672	-0.00207406	0.998563	0.989111
Tb927.10.10770	Generative cell specific 1 protein, putative (GCS1)	111.951	128.63	120.291	79.5254	82.4171	80.9713	73.9203	85.6294	79.7748	-0.570932	0.673182	0.000392605	-0.592079	0.663386	0.000236682	-0.0211476	0.985449	0.894986
Tb927.10.10780	hypothetical protein, conserved	127.462	130.857	129.16	106.832	122.609	114.721	104.906	131.476	118.191	-0.170202	0.888718	0.294618	-0.126764	0.915883	0.43398	0.0434378	1.03057	0.791246
Tb927.10.1080	40S ribosomal protein S23, putative (RPS23)	966.329	874.726	920.528	1368.1	1740.9	1554.5	1385.35	1764.25	1574.8	0.755992	1.68879	0.00108521	0.774707	1.71084	0.000815706	0.0187161	1.01306	0.935215
Tb927.10.10800	palmitoyl acyltransferase 2, putative	35.5144	35.07	35.2922	26.6698	21.7706	24.2202	21.1992	19.0902	20.1447	-0.545931	0.684949	0.000665566	-0.810564	0.570159	4.78178e-07	-0.264637	0.832408	0.0994215
Tb927.10.10810	adenosine deaminase-like protein	33.9798	33.8457	33.9128	21.2667	21.2774	21.272	19.6125	22.9217	21.2671	-0.672824	0.627278	1.4573e-06	-0.67088	0.628123	1.49842e-06	0.00194313	1.00135	0.997663
Tb927.10.10820	hypothetical protein, conserved	45.045	46.7426	45.8938	43.9274	40.1229	42.0252	40.9911	41.9334	41.4623	-0.128531	0.914762	0.330475	-0.14614	0.903665	0.265175	-0.0176099	0.987868	0.889647
Tb927.10.10830	RGG-containing protein 2, MRB1-associated protein (RGG2)	50.9578	50.6677	50.8128	55.2259	43.0916	49.1587	49.4985	38.8487	44.1736	-0.0494178	0.966326	0.801243	-0.203752	0.868289	0.29119	-0.154336	0.898546	0.422039
Tb927.10.10840	Plexin repeat, putative	56.6932	58.423	57.5581	49.1543	41.3629	45.2586	49.8046	43.4444	46.6245	-0.348001	0.785672	0.0197491	-0.304803	0.809553	0.041083	0.0431978	1.0304	0.773561
Tb927.10.10850	argonaute-like protein (AGO1)	54.4759	47.566	51.0209	66.0049	68.4385	67.2217	65.1358	67.0212	66.0785	0.397949	1.31763	0.00722421	0.373179	1.2952	0.0117633	-0.0247703	0.982977	0.867302
Tb927.10.10860	hypothetical protein, unlikely	6.76008	8.73334	7.74671	6.86397	7.36678	7.11538	6.66704	7.39038	7.02871	-0.11805	0.921432	0.580748	-0.133746	0.911462	0.544457	-0.0156989	0.989177	0.968341
Tb927.10.10870	protein kinase, putative	27.8403	27.537	27.6886	22.4874	13.8808	18.1841	23.042	14.4957	18.7689	-0.60848	0.655887	0.0485797	-0.562632	0.677066	0.0680637	0.0458466	1.03229	0.882874
Tb927.10.10880	ATP-binding cassette sub-family F member 1, putative (ABCF1)	78.6678	80.1392	79.4035	108.304	112.501	110.403	108.406	104.221	106.314	0.475591	1.39049	0.00090594	0.420946	1.33881	0.00330151	-0.0546445	0.962832	0.702858
Tb927.10.10980	heat shock protein 90, putative	113.212	98.5861	105.899	154.288	201.76	178.024	155.811	177.338	166.574	0.749564	1.68128	0.000447398	0.653567	1.57305	0.00217949	-0.0959974	0.935625	0.651324
Tb927.10.10990	predicted WD40 repeat protein	36.2022	38.8071	37.5047	48.2585	56.8201	52.5393	47.9071	53.92	50.9136	0.487278	1.4018	0.000921313	0.44166	1.35817	0.00266955	-0.0456183	0.968874	0.756412
Tb927.10.1100	60S ribosomal protein L9, putative	1077.7	1049.27	1063.48	1455.62	1674.19	1564.9	1530.41	1682.49	1606.45	0.557322	1.47154	0.00442285	0.595105	1.51058	0.00238131	0.0377828	1.02654	0.846513
Tb927.10.11000	hypothetical protein, conserved	54.4054	56.231	55.3182	42.4736	47.2957	44.8846	40.7501	48.2007	44.4754	-0.300287	0.812091	0.0444203	-0.312858	0.805046	0.0361299	-0.0125716	0.991324	0.933116
Tb927.10.11010	hypothetical protein, conserved	59.0094	70.0973	64.5533	55.8376	67.4261	61.6318	56.232	67.7829	62.0075	-0.0656156	0.955537	0.715938	-0.0569083	0.961322	0.75232	0.00870727	1.00605	0.962736
Tb927.10.11020	DNA mismatch repair protein MSH2, putative (MSH2)	24.3491	22.6379	23.4935	31.0037	29.487	30.2453	30.2623	29.6103	29.9363	0.364	1.28699	0.00308408	0.349447	1.27407	0.00452394	-0.0145525	0.989964	0.90569
Tb927.10.11030	Archaic translocase of outer membrane 11 kDa subunit (ATOM11)	181.403	184.742	183.073	226.413	211.498	218.955	221.179	213.125	217.152	0.257437	1.19535	0.0411163	0.245866	1.1858	0.0513582	-0.0115709	0.992012	0.926945
Tb927.10.11040	hypothetical protein, conserved	34.4279	37.6818	36.0548	31.0509	32.9636	32.0073	28.2282	32.5994	30.4138	-0.171307	0.888038	0.216388	-0.244267	0.844245	0.0777833	-0.07296	0.950685	0.597911
Tb927.10.11050	hypothetical protein, conserved	42.5413	40.4185	41.4799	40.5061	31.8371	36.1716	32.5845	32.7676	32.6761	-0.200505	0.870246	0.235495	-0.344064	0.787819	0.0403916	-0.14356	0.905282	0.388311
Tb927.10.11060	hypothetical protein, conserved	74.8176	76.7809	75.7993	96.9456	64.4498	80.6977	84.5263	63.3007	73.9135	0.0868915	1.06208	0.753562	-0.0389184	0.973384	0.895766	-0.125812	0.916488	0.65337
Tb927.10.11070	hypothetical protein, conserved	29.7758	30.8199	30.2978	30.3553	24.0977	27.2265	30.616	24.7989	27.7074	-0.156518	0.897188	0.402739	-0.130954	0.913227	0.484283	0.0255639	1.01788	0.892752
Tb927.10.11080	paraflagellar rod protein	33.5948	30.9495	32.2722	37.2254	32.8557	35.0406	41.5418	35.3805	38.4612	0.118249	1.08542	0.449256	0.252557	1.19132	0.106257	0.134308	1.09757	0.390311
Tb927.10.11090	hypothetical protein, conserved	32.1396	34.0429	33.0912	31.5814	24.3865	27.9839	31.2324	26.0039	28.6181	-0.243452	0.844722	0.181209	-0.210595	0.864181	0.247082	0.0328567	1.02304	0.858465
Tb927.10.1110	kinesin, putative	24.8136	24.193	24.5033	17.5034	20.7672	19.1353	17.5615	20.305	18.9333	-0.355956	0.781352	0.024703	-0.371399	0.773032	0.0191698	-0.0154439	0.989352	0.923464
Tb927.10.11100	deoxyribodipyrimidine photo-lyase, putative	49.476	51.0742	50.2751	44.7417	35.8879	40.3148	45.7405	37.491	41.6158	-0.3198	0.801181	0.0637823	-0.273784	0.827147	0.11245	0.0460156	1.03241	0.790523
Tb927.10.11110	hypothetical protein, conserved	59.7739	62.7739	61.2739	52.0041	41.6132	46.8086	53.1589	47.4175	50.2882	-0.389386	0.763454	0.0178811	-0.285464	0.820478	0.0821813	0.103922	1.07469	0.527906
Tb927.10.11120	hypothetical protein, conserved	48.3789	52.0452	50.2121	42.2757	37.5568	39.9162	46.1016	39.464	42.7828	-0.332984	0.793893	0.0452523	-0.233304	0.850685	0.161426	0.0996807	1.07154	0.548836
Tb927.10.11130	SET domain containing protein, putative	38.0365	37.894	37.9653	39.6668	29.6854	34.6761	39.7812	32.0536	35.9174	-0.131618	0.912807	0.500454	-0.0806124	0.945656	0.680167	0.0510054	1.03599	0.79418
Tb927.10.11140	hypothetical protein, conserved	58.0393	57.0793	57.5593	51.8127	53.6446	52.7287	55.1242	58.1343	56.6292	-0.126392	0.91612	0.422462	-0.0234076	0.983906	0.881932	0.102985	1.07399	0.513463
Tb927.10.11150	hypothetical protein, conserved	136.499	135.963	136.231	140.41	107.814	124.112	146.914	113.507	130.21	-0.135382	0.910429	0.487095	-0.0660905	0.955223	0.735523	0.0692916	1.0492	0.721575
Tb927.10.11160	HIRA-interacting protein 5, putative	65.8276	65.039	65.4333	54.7806	50.2417	52.5112	53.3327	52.8847	53.1087	-0.318919	0.801671	0.015297	-0.301197	0.811579	0.021711	0.0177207	1.01236	0.899155
Tb927.10.11170	hypothetical protein, conserved	26.8726	24.9793	25.9259	26.3035	22.9466	24.625	29.0458	24.8022	26.924	-0.0747163	0.949529	0.648174	0.0540388	1.03817	0.739675	0.128755	1.09335	0.42979
Tb927.10.11180	Ubiquitin-like modifier-activating enzyme ATG7, putative (ATG7)	28.5842	27.7377	28.1609	27.3533	29.1371	28.2452	27.0715	27.5216	27.2966	0.00508795	1.00353	0.971279	-0.0447644	0.969448	0.717154	-0.0498526	0.966035	0.688096
Tb927.10.11190	tRNA-splicing ligase RtcB, putative	33.7131	34.2077	33.9604	27.4258	27.9705	27.6981	28.4294	28.073	28.2512	-0.293682	0.815818	0.0181212	-0.265756	0.831763	0.0327352	0.0279253	1.01954	0.822741
Tb927.10.1120	hypothetical protein, conserved	35.5305	34.8203	35.1754	33.47	37.2412	35.3556	30.7624	37.9923	34.3773	0.00817049	1.00568	0.961551	-0.0315476	0.97837	0.836851	-0.0397183	0.972845	0.797702
Tb927.10.11200	hypothetical protein, conserved	86.4771	89.2174	87.8472	75.6757	62.4031	69.0394	81.9079	67.0539	74.4809	-0.350139	0.784508	0.0646739	-0.240527	0.846436	0.204846	0.109613	1.07894	0.56353
Tb927.10.11210	hypothetical protein, conserved	41.8556	42.5865	42.221	35.7147	33.1276	34.4211	35.2299	35.6366	35.4332	-0.295787	0.814628	0.0199623	-0.252688	0.839331	0.0462727	0.0430993	1.03032	0.739566
Tb927.10.11220	procyclic form surface phosphoprotein (PSSA-2)	97.2594	103.9	100.58	49.2383	77.195	63.2166	45.6643	76.7015	61.1829	-0.669274	0.628823	0.0317905	-0.71635	0.608636	0.0216437	-0.0470761	0.967896	0.879886
Tb927.10.11230	Ras-induced vulval development antagonist, putative	29.1059	29.139	29.1224	22.8914	16.3842	19.6378	18.7031	16.2305	17.4668	-0.572849	0.672288	0.00821953	-0.73945	0.598967	0.00064851	-0.166607	0.890936	0.440338
Tb927.10.11240	hypothetical protein, conserved	36.0109	39.6791	37.845	33.4824	34.644	34.0632	36.2318	32.9598	34.5958	-0.151384	0.900386	0.270691	-0.130908	0.913256	0.344788	0.0204759	1.01429	0.878127
Tb927.10.11250	BRE1 E3 ubiquitin ligase, putative	54.23	54.5836	54.4068	65.9959	58.8196	62.4077	67.4723	59.872	63.6722	0.197567	1.14676	0.18861	0.22651	1.17	0.131813	0.0289431	1.02026	0.847643
Tb927.10.11260	hypothetical protein, conserved	48.0808	51.9531	50.0169	51.4534	48.8338	50.1436	50.0431	49.3047	49.6739	0.00260317	1.00181	0.986334	-0.0102405	0.992927	0.94857	-0.0128438	0.991137	0.931203
Tb927.10.11270	RNA-binding protein, putative (RBP23)	21.5321	22.1103	21.8212	32.1042	24.488	28.2961	33.095	22.0275	27.5612	0.372584	1.29467	0.159269	0.333556	1.26012	0.207143	-0.0390274	0.973311	0.886289
Tb927.10.11280	hypothetical protein	4.16958	6.37908	5.27433	4.51228	7.81612	6.1642	5.76	8.71531	7.23766	0.23669	1.17829	0.603668	0.463635	1.37901	0.294428	0.226978	1.17038	0.60217
Tb927.10.11290	hypothetical protein, conserved	20.1803	18.4973	19.3388	16.457	17.0149	16.7359	16.6754	15.8314	16.2534	-0.207621	0.865964	0.199595	-0.252005	0.839728	0.121827	-0.0443862	0.969702	0.793328
Tb927.10.1130	dynein arm light chain, axonemal, putative	67.067	69.0366	68.0518	75.8699	77.2141	76.542	75.6682	77.4774	76.5728	0.169822	1.12492	0.166404	0.170467	1.12542	0.165047	0.000645613	1.00045	0.997595
Tb927.10.11300	paraflagellar rod component, putative (PFC16)	686.562	591.805	639.184	825.569	995.302	910.435	777.026	883.362	830.194	0.510492	1.42454	0.00891644	0.37734	1.29894	0.0529944	-0.133152	0.911837	0.494038
Tb927.10.11310	intraflagellar transport protein 57/55 (IFT57/55)	129.869	131.436	130.653	146.815	141.236	144.025	151.631	134.842	143.237	0.14046	1.10226	0.329628	0.132298	1.09604	0.358157	-0.00816154	0.994359	0.955924
Tb927.10.11330	EF-hand domain pair, putative	181.953	175.74	178.847	172.632	214.174	193.403	167.428	228.086	197.757	0.113356	1.08174	0.574393	0.145642	1.10622	0.47053	0.0322862	1.02263	0.873187
Tb927.10.11340	hypothetical protein, conserved	40.9135	40.2901	40.6018	50.0378	36.6686	43.3532	45.6153	32.3794	38.9974	0.0942395	1.0675	0.692681	-0.0585836	0.960206	0.807125	-0.152823	0.899488	0.52233
Tb927.10.11350	hypothetical protein, conserved	55.976	60.5917	58.2839	46.3636	34.2748	40.3192	48.7482	33.6321	41.1901	-0.534649	0.690327	0.0458275	-0.504314	0.704996	0.0597991	0.0303336	1.02125	0.91155
Tb927.10.11360	protein phosphatase 2A regulatory subunit, putative	29.1304	30.3581	29.7443	28.2101	32.4928	30.3514	27.6188	34.0176	30.8182	0.0303579	1.02127	0.856774	0.0528619	1.03732	0.751214	0.0225042	1.01572	0.892627
Tb927.10.11370	hypothetical protein, conserved	50.9075	50.7959	50.8517	44.2596	50.7502	47.5049	46.7428	50.0543	48.3986	-0.0954717	0.935966	0.565968	-0.0700209	0.952624	0.67641	0.0254508	1.0178	0.879
Tb927.10.11380	hypothetical protein, conserved	30.098	31.5652	30.8316	38.0412	25.1475	31.5944	34.4901	23.159	28.8245	0.0335259	1.02351	0.901886	-0.0988659	0.933767	0.723312	-0.132393	0.912317	0.631761
Tb927.10.11390	60S ribosomal protein L6, putative	1125.31	1059.5	1092.4	1851.52	1930.41	1890.96	1830.55	2000.43	1915.49	0.791623	1.73102	3.39041e-05	0.810229	1.75349	2.21835e-05	0.0186062	1.01298	0.921966
Tb927.10.1140	epsilon tubulin (TUBE1)	42.389	46.3082	44.3486	41.6142	43.5321	42.5731	41.2307	46.9242	44.0775	-0.0585153	0.960252	0.672517	-0.0076725	0.994696	0.953878	0.050843	1.03587	0.716165
Tb927.10.11400	WD domain, G-beta repeat, putative	38.8278	37.4275	38.1276	31.1638	29.208	30.1859	31.683	28.6648	30.1739	-0.33804	0.791115	0.0127224	-0.339163	0.7905	0.0125604	-0.00112341	0.999222	0.997457
Tb927.10.11410	hypothetical protein, conserved	49.9997	50.1815	50.0906	49.749	36.4855	43.1173	49.035	41.047	45.041	-0.218257	0.859603	0.264794	-0.154356	0.898533	0.429845	0.0639013	1.04529	0.745549
Tb927.10.11420	hypothetical protein, conserved	41.222	41.4381	41.33	31.5384	26.578	29.0582	33.2143	27.8561	30.5352	-0.509532	0.70245	0.00111626	-0.437938	0.738189	0.00506399	0.071594	1.05088	0.647477
Tb927.10.11430	hypothetical protein, conserved	39.6639	41.2364	40.4502	30.3553	28.4678	29.4116	29.5747	27.4204	28.4976	-0.461097	0.726434	0.00128069	-0.506867	0.703749	0.000409163	-0.0457726	0.968771	0.753216
Tb927.10.11440	G1 cyclin CycE4, putative (CYC5)	29.2035	26.2251	27.7143	30.3104	27.1169	28.7136	27.058	26.8417	26.9499	0.050165	1.03538	0.704762	-0.0404033	0.972383	0.762978	-0.0905686	0.939153	0.494584
Tb927.10.11450	TFIIF-stimulated CTD phosphatase, putative	25.646	26.5243	26.0851	22.6764	23.7561	23.2163	26.1836	26.0463	26.1149	-0.167388	0.890453	0.17572	0.00157075	1.00109	0.991581	0.16896	1.12425	0.170839
Tb927.10.11470	hypothetical protein, conserved	21.8756	21.7783	21.8269	17.659	18.1958	17.9274	17.7666	20.0833	18.925	-0.283647	0.821512	0.0283565	-0.204734	0.867699	0.112639	0.078913	1.05622	0.544684
Tb927.10.11480	hypothetical protein, conserved	27.6185	30.4632	29.0408	31.4537	28.5714	30.0125	30.3733	30.68	30.5267	0.0463144	1.03262	0.72976	0.0720729	1.05123	0.594837	0.0257588	1.01801	0.853473
Tb927.10.11490	hypothetical protein, unlikely	32.5208	33.1152	32.818	23.1881	21.7306	22.4593	22.3391	21.8894	22.1143	-0.550899	0.682594	0.000409081	-0.570531	0.673369	0.000237484	-0.0196368	0.986481	0.900975
Tb927.10.1150	hypothetical protein, conserved	40.7573	41.0446	40.901	36.7943	42.1511	39.4727	38.1694	44.8498	41.5096	-0.0507035	0.965465	0.7398	0.0219362	1.01532	0.88842	0.0726399	1.05164	0.635708
Tb927.10.11500	hypothetical protein, conserved	36.2952	37.7085	37.0018	27.0762	25.5066	26.2914	23.9653	26.4249	25.1951	-0.494473	0.709821	0.00267724	-0.551902	0.68212	0.000779245	-0.0574329	0.960973	0.722782
Tb927.10.11510	hypothetical protein, conserved	56.3854	58.2762	57.3308	53.058	57.6525	55.3553	56.6191	57.7506	57.1849	-0.0495728	0.966222	0.694864	-0.00345658	0.997607	0.979323	0.0461164	1.03248	0.715228
Tb927.10.11520	hypothetical protein, conserved	91.703	89.028	90.3655	113.875	93.0479	103.462	113.676	82.3591	98.0174	0.193783	1.14376	0.358817	0.1149	1.0829	0.584913	-0.0788828	0.946791	0.711828
Tb927.10.11530	hypothetical protein, conserved	92.3688	96.8506	94.6097	82.3363	97.1196	89.728	87.0001	97.0701	92.0351	-0.0739569	0.950029	0.658219	-0.0382585	0.97383	0.819759	0.0356987	1.02505	0.8325
Tb927.10.11540	40S ribosomal protein S3, putative (RPS3)	967.509	910.85	939.18	1458	1463.56	1460.78	1292.69	1544.2	1418.44	0.637264	1.55538	0.00135377	0.594892	1.51036	0.00276589	-0.0423719	0.971057	0.830533
Tb927.10.11550	hypothetical protein, conserved	45.8206	44.4155	45.1181	35.9252	42.0498	38.9875	35.554	40.9196	38.2368	-0.209705	0.864714	0.154304	-0.237872	0.847995	0.106447	-0.0281675	0.980665	0.849726
Tb927.10.11560	hypothetical protein, conserved	39.0684	42.2916	40.68	36.8817	32.988	34.9349	34.7668	32.7558	33.7613	-0.221284	0.857802	0.113023	-0.269817	0.829425	0.0529911	-0.0485337	0.966919	0.726987
Tb927.10.11570	hypothetical protein, conserved	38.7014	38.4317	38.5666	32.646	30.996	31.821	32.5101	28.7652	30.6377	-0.277887	0.824798	0.0325045	-0.333278	0.793731	0.0104873	-0.0553919	0.962333	0.673016
Tb927.10.11580	predicted WD40 repeat protein	30.0286	29.5806	29.8046	28.9081	27.9016	28.4048	30.5471	29.6224	30.0848	-0.0695542	0.952932	0.610416	0.013373	1.00931	0.922059	0.0829273	1.05916	0.542836
Tb927.10.11590	nicotinate phosphoribosyltransferase, putative	88.2322	89.9289	89.0806	108.307	98.7753	103.541	105.438	89.7743	97.6061	0.216633	1.16202	0.136671	0.131167	1.09518	0.367	-0.0854659	0.94248	0.557975
Tb927.10.1160	hypothetical protein, conserved	88.7819	100.689	94.7355	90.5227	99.0525	94.7876	78.6513	85.2714	81.9613	0.00190868	1.00132	0.994895	-0.207837	0.865835	0.160025	-0.209747	0.864689	0.156332
Tb927.10.11600	hypothetical protein, conserved	36.0698	37.0775	36.5737	31.1985	30.5453	30.8719	28.5187	29.5398	29.0293	-0.244804	0.843931	0.0461833	-0.332781	0.794005	0.00671761	-0.087978	0.94084	0.472872
Tb927.10.11610	SKP1-like protein	56.9014	58.1034	57.5024	54.2319	30.9261	42.579	49.1375	29.1913	39.1644	-0.436127	0.739116	0.238767	-0.556641	0.679883	0.132898	-0.120518	0.919857	0.745431
Tb927.10.11620	calcium-transporting ATPase, putative	17.4778	16.9862	17.232	14.8698	16.0806	15.4752	13.9463	17.0561	15.5012	-0.154333	0.898548	0.306766	-0.150746	0.900784	0.316314	0.00358636	1.00249	0.985731
Tb927.10.11630	PSP1 C-terminal conserved region, putative	10.5804	9.51538	10.0479	7.28209	8.57593	7.92901	7.40795	7.58236	7.49516	-0.337333	0.791503	0.0492835	-0.422125	0.746324	0.0147085	-0.0847955	0.942918	0.635531
Tb927.10.11640	Protein prenyltransferase alpha subunit repeat, putative	33.3884	33.9509	33.6697	35.2376	39.7729	37.5053	34.4516	40.6206	37.5361	0.156932	1.11491	0.301203	0.158523	1.11614	0.297052	0.00159162	1.0011	0.994336
Tb927.10.11650	hypothetical protein, conserved	33.0493	32.2648	32.657	33.4158	35.9756	34.6957	36.265	31.365	33.815	0.0890067	1.06364	0.623361	0.04706	1.03316	0.789011	-0.0419472	0.971343	0.827323
Tb927.10.11660	hypothetical protein, conserved	28.9573	30.0718	29.5145	28.4124	26.4884	27.4504	29.4038	27.8427	28.6232	-0.105967	0.929182	0.439984	-0.0452326	0.969134	0.744293	0.0607345	1.043	0.657453
Tb927.10.11670	hypothetical protein, conserved	50.4315	45.6956	48.0635	46.1129	50.1981	48.1555	50.5017	51.0447	50.7732	0.00418157	1.0029	0.982963	0.0793145	1.05652	0.574705	0.0751336	1.05346	0.590327
Tb927.10.11680	chloride channel protein, putative	46.89	46.777	46.8335	40.6349	37.2097	38.9223	40.7018	36.9041	38.803	-0.267449	0.830787	0.0487847	-0.271919	0.828217	0.0451961	-0.00447092	0.996906	0.974637
Tb927.10.11690	YEATS family, putative	41.8089	42.7722	42.2906	35.7379	37.8487	36.7933	39.7281	42.8645	41.2963	-0.200121	0.870478	0.117862	-0.0334475	0.977083	0.792656	0.166674	1.12247	0.193211
Tb927.10.1170	intraflagellar transport protein 172 (IFT172)	80.0436	73.0811	76.5624	105.173	105.643	105.408	105.217	96.3136	100.766	0.461278	1.37676	0.0109087	0.396236	1.31607	0.0286811	-0.065042	0.955918	0.719232
Tb927.10.11700	guanylate kinase, putative	140.181	114.836	127.509	243.747	129.359	186.553	215.057	110.482	162.769	0.54854	1.4626	0.180702	0.351715	1.27608	0.389962	-0.196825	0.872469	0.630418
Tb927.10.11710	hypothetical protein	92.6177	75.1105	83.8641	161.092	99.4072	130.25	144.009	92.1471	118.078	0.634363	1.55225	0.0440537	0.492839	1.40721	0.117269	-0.141523	0.906561	0.652375
Tb927.10.11720	CW-type Zinc Finger, putative	53.4178	53.5626	53.4902	50.9809	51.6272	51.304	54.2606	52.0875	53.1741	-0.0601233	0.959182	0.632402	-0.00878953	0.993926	0.945774	0.0513339	1.03622	0.682115
Tb927.10.11730	zinc finger protein family member, putative (ZC3H33)	40.2773	42.7324	41.5048	45.3124	47.5141	46.4133	45.0588	47.2682	46.1635	0.161586	1.11852	0.195567	0.153794	1.11249	0.21816	-0.00779188	0.994614	0.951
Tb927.10.11740	hypothetical protein, unlikely	113.929	105.313	109.621	127.711	138.968	133.34	143.792	136.34	140.066	0.284946	1.21836	0.0960162	0.352173	1.27648	0.0383683	0.0672305	1.0477	0.684783
Tb927.10.11750	hypothetical protein, conserved	71.2471	74.2043	72.7257	51.5451	43.4333	47.4892	49.6501	44.2593	46.9547	-0.61739	0.651849	9.10694e-05	-0.632835	0.644908	6.02243e-05	-0.0154468	0.98935	0.922215
Tb927.10.11760	pumilio/PUF RNA binding protein 6 (PUF6)	46.9384	38.8868	42.9126	54.1648	51.833	52.9989	50.3929	50.0186	50.2057	0.304399	1.2349	0.0405918	0.226434	1.16994	0.127849	-0.0779645	0.947393	0.599345
Tb927.10.11770	hypothetical protein, conserved	190.144	214.239	202.191	151.699	143.165	147.432	167.968	158.15	163.059	-0.456316	0.728845	0.000777114	-0.310923	0.806126	0.021873	0.145394	1.10603	0.284424
Tb927.10.11780	hypothetical protein, conserved	57.8315	51.1943	54.5129	66.9434	79.3273	73.1353	70.7136	79.5343	75.1239	0.424209	1.34184	0.0194893	0.462829	1.37824	0.0108298	0.0386206	1.02713	0.831167
Tb927.10.11790	hypothetical protein, unlikely	78.2238	72.1732	75.1985	97.0451	99.3695	98.2073	89.8699	107.766	98.8178	0.38575	1.30654	0.0352276	0.398857	1.31846	0.030734	0.0131109	1.00913	0.956443
Tb927.10.1180	hypothetical protein, conserved	40.1758	43.537	41.8564	33.0424	38.5012	35.7718	36.2889	42.8279	39.5584	-0.225238	0.855454	0.153112	-0.080152	0.945958	0.609838	0.145087	1.1058	0.358618
Tb927.10.11800	Axonemal inner arm dynein light chain, putative	39.6464	38.2552	38.9508	38.607	43.6822	41.1446	37.3485	41.1487	39.2486	0.080638	1.05749	0.573325	0.0122538	1.00853	0.936682	-0.0683846	0.953705	0.629762
Tb927.10.11810	hypothetical protein, conserved	27.5844	27.9108	27.7476	29.8486	33.598	31.7233	28.3533	33.9643	31.1588	0.194173	1.14407	0.201421	0.168768	1.1241	0.267986	-0.0254046	0.982545	0.866372
Tb927.10.11820	hypothetical protein, conserved	38.8913	40.7361	39.8137	35.0974	42.7832	38.9403	35.3808	43.1176	39.2492	-0.0300585	0.979381	0.860671	-0.0187417	0.987093	0.912151	0.0113169	1.00788	0.949805
Tb927.10.11830	hypothetical protein, conserved	55.3618	58.3333	56.8475	55.6659	52.682	54.174	46.4101	52.3111	49.3606	-0.0701274	0.952554	0.608628	-0.202318	0.869153	0.135951	-0.132192	0.912444	0.32766
Tb927.10.11850	WD domain, G-beta repeat, putative	16.6987	17.15	16.9244	19.7516	16.6301	18.1908	16.5263	15.9972	16.2618	0.102399	1.07356	0.464931	-0.0579679	0.960616	0.683621	-0.160368	0.894797	0.253535
Tb927.10.11860	Cornifin (SPRR) family, putative	52.905	61.2403	57.0726	51.2765	53.7877	52.5321	44.3582	56.0685	50.2133	-0.119307	0.92063	0.478732	-0.183239	0.880724	0.275146	-0.0639323	0.956653	0.702361
Tb927.10.11870	mitochondrial RNA binding protein (MRB11870)	82.1922	78.8179	80.5051	75.9696	70.9397	73.4547	79.9541	74.1173	77.0357	-0.132933	0.911975	0.300128	-0.0642792	0.956423	0.617972	0.0686544	1.04874	0.591822
Tb927.10.11880	hypothetical protein, conserved	60.3755	53.3944	56.885	65.1713	73.4831	69.3272	62.3195	77.8023	70.0609	0.28569	1.21899	0.10196	0.301119	1.2321	0.0848897	0.0154287	1.01075	0.930448
Tb927.10.11890	hypothetical protein, conserved	30.1599	30.6759	30.4179	28.4402	25.2968	26.8685	28.0909	25.2046	26.6478	-0.181211	0.881962	0.250443	-0.192888	0.874853	0.221045	-0.0116773	0.991939	0.942996
Tb927.10.1190	hypothetical protein, conserved	27.4425	28.8443	28.1434	23.6896	23.0063	23.3479	24.0321	24.976	24.504	-0.26994	0.829354	0.0309226	-0.199245	0.871006	0.11031	0.0706952	1.05022	0.575399
Tb927.10.11900	thioredoxin, putative	39.1119	38.6735	38.8927	33.1259	28.0969	30.6114	33.258	25.9863	29.6221	-0.348267	0.785527	0.0969249	-0.397064	0.759402	0.0591083	-0.0487995	0.96674	0.82181
Tb927.10.11910	major facilitator superfamily, putative	42.1759	44.1004	43.1381	32.0106	33.9613	32.986	35.948	35.6645	35.8062	-0.386102	0.765194	0.00236248	-0.268871	0.829969	0.0343816	0.117232	1.08465	0.355351
Tb927.10.11920	hypothetical protein, conserved	64.9079	63.5454	64.2267	49.1004	55.0177	52.059	56.0946	68.8584	62.4765	-0.30121	0.811571	0.0857775	-0.0372531	0.974509	0.828118	0.26396	1.20077	0.133228
Tb927.10.11930	beta-D-hydroxybutyrate dehydrogenase	74.5607	80.5004	77.5305	91.725	79.8159	85.7704	96.4515	93.6982	95.0749	0.144411	1.10528	0.294741	0.294037	1.22607	0.0333718	0.149626	1.10928	0.279838
Tb927.10.11940	ABC1 protein, putative	49.4422	49.1117	49.277	31.4521	46.457	38.9546	35.5011	53.2577	44.3794	-0.338254	0.790998	0.198948	-0.150263	0.901086	0.567603	0.187992	1.13918	0.475502
Tb927.10.11950	hypothetical protein, conserved	58.8712	61.1363	60.0038	53.2838	57.1052	55.1945	51.9614	57.9064	54.9339	-0.119361	0.920595	0.406631	-0.125586	0.916632	0.381764	-0.0062249	0.995695	0.96639
Tb927.10.11960	hypothetical protein, conserved	53.7222	63.1333	58.4277	57.8241	66.4276	62.1259	63.2634	71.4278	67.3456	0.0895695	1.06405	0.577102	0.205723	1.15326	0.197693	0.116155	1.08384	0.465076
Tb927.10.11970	glutamine aminotransferase (GlnAT) (GlnAT)	65.9545	68.8417	67.3981	51.9335	58.6942	55.3138	47.5087	50.351	48.9298	-0.283913	0.82136	0.0314765	-0.461388	0.726287	0.000497227	-0.177476	0.884249	0.181218
Tb927.10.11980	QA-SNARE protein putative	28.3234	32.0203	30.1719	23.0318	26.9761	25.004	24.2766	30.292	27.2843	-0.26877	0.830027	0.166714	-0.142321	0.906061	0.461913	0.12645	1.0916	0.518677
Tb927.10.11990	RNA-binding protein	29.9777	30.4767	30.2272	43.6124	25.484	34.5482	41.4638	25.6029	33.5334	0.190381	1.14107	0.579871	0.147616	1.10774	0.667932	-0.0427655	0.970792	0.902481
Tb927.10.1200	Programmed cell death protein 2, C-terminal putative domain containing protein, putative	32.656	32.297	32.4765	23.9509	30.6848	27.3178	25.7068	31.8761	28.7915	-0.246807	0.84276	0.200671	-0.171562	0.887881	0.373609	0.0752452	1.05354	0.698145
Tb927.10.12000	iron-sulfur cluster assembly protein, putative	97.9535	116.125	107.039	119.6	104.797	112.198	108.152	104.599	106.376	0.0661791	1.04694	0.688905	-0.00944891	0.993472	0.958391	-0.0756287	0.948929	0.647919
Tb927.10.12010	hypothetical protein, conserved	217.288	187.845	202.567	300.18	291.202	295.691	318.785	234.64	276.713	0.5456	1.45963	0.00331526	0.449064	1.36515	0.0155104	-0.0965357	0.935276	0.603838
Tb927.10.12020	recA bacterial DNA recombination protein, putative	35.1321	33.3147	34.2234	31.9796	26.1076	29.0436	28.407	23.692	26.0495	-0.239075	0.847289	0.175848	-0.395931	0.759999	0.0249254	-0.156858	0.896976	0.37361
Tb927.10.12030	hypothetical protein, conserved	60.0443	53.2063	56.6253	71.6757	66.6895	69.1826	74.8422	62.6031	68.7226	0.288303	1.2212	0.0655119	0.277736	1.21229	0.0756868	-0.0105665	0.992703	0.949919
Tb927.10.12040	mitogen-activated protein kinase 11, putative	33.1496	30.1848	31.6672	38.2252	34.7377	36.4814	42.1254	32.9221	37.5237	0.203334	1.15136	0.236695	0.242772	1.18326	0.156869	0.0394387	1.02771	0.816818
Tb927.10.12050	hypothetical protein, conserved	51.2201	57.5637	54.3919	41.1716	42.8977	42.0347	41.9334	42.0291	41.9813	-0.371117	0.773184	0.00672323	-0.373614	0.771846	0.00644813	-0.00249834	0.99827	0.989889
Tb927.10.12060	hypothetical protein, conserved	7.94105	8.32424	8.13265	6.25122	6.60769	6.42945	6.75099	5.67653	6.21376	-0.33798	0.791148	0.0220717	-0.391466	0.762355	0.00852722	-0.0534871	0.963604	0.731499
Tb927.10.12080	hypothetical protein, conserved	43.4909	48.537	46.014	31.0144	39.9643	35.4893	30.1042	40.7366	35.4204	-0.372483	0.772452	0.0911655	-0.374953	0.77113	0.088983	-0.00247089	0.998289	0.992482
Tb927.10.12090	RNA-binding protein, putative (RBP7A)	195.374	188.894	192.134	193.894	215.504	204.699	209.367	217.008	213.188	0.0924297	1.06616	0.47878	0.150341	1.10983	0.24674	0.057912	1.04096	0.652932
Tb927.10.1210	katanin, putative	40.5605	41.3132	40.9368	34.263	40.4799	37.3714	37.2073	41.0179	39.1126	-0.130183	0.913716	0.356006	-0.0650737	0.955897	0.644891	0.0651091	1.04616	0.644699
Tb927.10.12100	RNA-binding protein, putative (RBP7B)	112.47	98.3716	105.421	108.708	125.18	116.944	117.017	145.238	131.128	0.150954	1.1103	0.400499	0.316504	1.24531	0.0769247	0.165551	1.12159	0.352949
Tb927.10.12110	hypothetical protein, conserved	76.1614	75.5719	75.8666	72.5441	89.1432	80.8437	77.0314	91.6085	84.3199	0.0941484	1.06744	0.616833	0.154339	1.11291	0.407603	0.060192	1.0426	0.744374
Tb927.10.12120	hypothetical protein, conserved	29.7446	31.3879	30.5663	25.7967	25.9901	25.8934	27.2203	27.8585	27.5394	-0.239332	0.847137	0.101646	-0.150375	0.901016	0.303527	0.0889568	1.0636	0.543073
Tb927.10.12130	Ubiquitin family, putative	13.9464	15.195	14.5707	19.4883	17.7184	18.6034	19.022	17.4448	18.2334	0.351125	1.27556	0.0124438	0.322287	1.25031	0.0218891	-0.0288374	0.98021	0.838112
Tb927.10.12140	hypothetical protein, conserved	30.574	31.7302	31.1521	23.0476	21.8655	22.4565	23.3428	23.0644	23.2036	-0.472947	0.720491	0.000123671	-0.425132	0.744771	0.000552069	0.0478151	1.0337	0.701323
Tb927.10.12150	hypothetical protein, conserved	14.8256	16.8047	15.8152	12.2451	10.172	11.2085	11.0207	9.97057	10.4956	-0.500756	0.706737	0.0078775	-0.593719	0.662632	0.00162727	-0.092968	0.937592	0.622072
Tb927.10.12160	hypothetical protein, conserved	36.7574	34.146	35.4517	24.9552	24.0061	24.4806	24.4175	24.7734	24.5955	-0.535021	0.690149	0.000104381	-0.527077	0.693959	0.000130408	0.00794309	1.00552	0.960855
Tb927.10.12170	RAB-interacting protein, putative	65.6058	72.69	69.1479	47.53	50.1342	48.8321	42.8853	46.1059	44.4956	-0.500916	0.706658	0.000411464	-0.634674	0.644087	8.07012e-06	-0.13376	0.911453	0.348329
Tb927.10.12180	hypothetical protein, conserved	23.8739	25.5896	24.7317	27.9229	30.1489	29.0359	29.1762	30.1962	29.6862	0.232332	1.17473	0.0728855	0.263775	1.20062	0.0415136	0.031444	1.02203	0.806735
Tb927.10.12190	RAB-interacting protein, putative	53.0469	56.0902	54.5685	52.4924	42.2507	47.3715	54.4885	42.1693	48.3289	-0.206178	0.866831	0.303263	-0.177566	0.884193	0.376293	0.0286112	1.02003	0.887086
Tb927.10.12200	hypothetical protein, conserved	61.6483	60.0034	60.8258	53.4576	49.8405	51.6491	50.6271	54.0929	52.36	-0.237191	0.848395	0.0823145	-0.215048	0.861518	0.113239	0.0221437	1.01547	0.880143
Tb927.10.12210	ribulose-5-phosphate 3-epimerase, putative	83.7483	94.5841	89.1662	43.71	49.1949	46.4525	40.6676	41.4599	41.0637	-0.938793	0.521669	9.00384e-11	-1.11824	0.460655	1.65079e-14	-0.179452	0.883038	0.220216
Tb927.10.12220	hypothetical protein, conserved	52.0552	59.0123	55.5337	37.2195	35.7024	36.4609	37.3637	35.8492	36.6064	-0.607649	0.656265	9.28841e-06	-0.601875	0.658897	1.13619e-05	0.00577309	1.00401	0.968728
Tb927.10.12230	hypothetical protein, conserved	68.7712	74.4169	71.594	51.9678	47.966	49.9669	50.384	48.8642	49.6241	-0.519748	0.697494	4.92681e-05	-0.529122	0.692976	3.58023e-05	-0.00937444	0.993523	0.941364
Tb927.10.12240	3-ketoacyl-CoA reductase, putative	85.4579	98.5447	92.0013	60.433	70.984	65.7085	47.5653	52.4123	49.9888	-0.484367	0.714811	0.001845	-0.87911	0.543703	2.0282e-08	-0.394746	0.760623	0.0115483
Tb927.10.12250	hypothetical protein, conserved	29.9874	32.069	31.0282	24.9835	30.4668	27.7251	25.6059	32.8145	29.2102	-0.161302	0.894218	0.370031	-0.0858691	0.942217	0.63223	0.0754328	1.05368	0.676667
Tb927.10.12260	cytosolic nonspecific dipeptidase, putative	81.1088	84.89	82.9994	92.5115	65.8116	79.1615	66.8684	44.3552	55.6118	-0.0688475	0.953399	0.787444	-0.578596	0.669615	0.0233042	-0.50975	0.702344	0.0454139
Tb927.10.12270	methyltransferase domain containing protein, putative	5.58972	4.69021	5.13996	3.4982	2.84258	3.17039	3.09271	2.60136	2.84703	-0.712989	0.610055	0.00277575	-0.865596	0.54882	0.000309989	-0.152646	0.899599	0.538136
Tb927.10.12280	hypothetical protein	1.11936	0.845272	0.982318	1.76306	2.11661	1.93984	2.17867	1.93852	2.05859	1.00589	2.00818	0.00708656	1.04554	2.06413	0.0041619	0.0397998	1.02797	0.897089
Tb927.10.12290	UDP-Gal or UDP-GlcNAc-dependent glycosyltransferase, putative	116.191	112.107	114.149	122.237	125.018	123.628	111.654	110.353	111.003	0.115213	1.08313	0.357033	-0.040375	0.972402	0.747658	-0.155588	0.897766	0.213241
Tb927.10.1230	hypothetical protein, conserved	120.769	121.76	121.265	136.702	140.59	138.646	138.791	137.267	138.029	0.193388	1.14345	0.124319	0.186754	1.1382	0.137652	-0.00663388	0.995412	0.959179
Tb927.10.12300	hypothetical protein, conserved	54.0302	54.2507	54.1405	45.1554	34.3114	39.7334	37.4809	31.4497	34.4653	-0.450577	0.73175	0.0391552	-0.654483	0.635303	0.00276423	-0.203913	0.868193	0.35064
Tb927.10.12310	helicase-like protein	42.403	41.6771	42.04	40.5724	36.9614	38.7669	39.1361	38.62	38.878	-0.117552	0.92175	0.362011	-0.112889	0.924735	0.380352	0.00466331	1.00324	0.973585
Tb927.10.12320	hypothetical protein	33.5398	34.2248	33.8823	35.1891	32.7584	33.9738	34.2701	31.3715	32.8208	0.00273645	1.0019	0.982765	-0.0473367	0.967721	0.73046	-0.0500736	0.965887	0.711147
Tb927.10.12330	zinc finger protein family member, putative (ZC3H34)	80.6214	71.3257	75.9736	175.951	98.7812	137.366	155.024	90.3968	122.71	0.853795	1.80725	0.0172604	0.691021	1.61443	0.0534399	-0.162773	0.893306	0.647829
Tb927.10.12340	hypothetical protein, conserved	11.0956	11.3027	11.1991	7.38771	8.31576	7.85173	6.79739	8.1402	7.4688	-0.509695	0.702371	0.00142169	-0.580451	0.668755	0.000283705	-0.0707591	0.952137	0.659683
Tb927.10.12350	hypothetical protein, conserved	60.9809	61.4636	61.2223	55.8962	65.2233	60.5598	59.223	67.4665	63.3448	-0.013102	0.990959	0.938113	0.0511924	1.03612	0.77899	0.0642954	1.04557	0.715864
Tb927.10.12360	hypothetical protein, conserved	127.018	141.54	134.279	123.256	123.286	123.271	130.518	124.384	127.451	-0.123419	0.918009	0.345286	-0.0758049	0.948813	0.563958	0.0476147	1.03355	0.714984
Tb927.10.12370	gamma-glutamylcysteine synthetase (GCS)	46.8831	47.5838	47.2335	53.6277	44.576	49.1019	50.4178	42.5527	46.4852	0.0550974	1.03893	0.726376	-0.0238514	0.983603	0.883116	-0.078949	0.946747	0.618209
Tb927.10.12380	chaperone protein DNAj, putative	46.9283	50.4625	48.6954	42.076	47.464	44.77	43.5583	47.7631	45.6607	-0.120275	0.920012	0.374352	-0.0921247	0.93814	0.49661	0.0281507	1.0197	0.835915
Tb927.10.12390	hypothetical protein, conserved	91.9154	85.0986	88.507	93.2147	89.8191	91.5169	92.5566	82.687	87.6218	0.0479154	1.03377	0.720551	-0.0155402	0.989286	0.912116	-0.0634558	0.956969	0.637927
Tb927.10.1240	hypothetical protein, conserved	59.9818	58.1796	59.0807	59.3109	62.365	60.838	51.9632	62.583	57.2731	0.0428709	1.03016	0.776322	-0.0426244	0.970887	0.770567	-0.0854959	0.942461	0.562144
Tb927.10.12400	membrane transporter protein, putative	23.1774	22.3365	22.757	32.7016	27.1975	29.9495	33.5344	28.3919	30.9632	0.394332	1.31433	0.0162254	0.442637	1.35909	0.00700778	0.0483061	1.03405	0.76967
Tb927.10.12410	hypothetical protein, conserved	106.727	98.1958	102.462	119.786	125.644	122.715	114.415	117.418	115.916	0.260672	1.19804	0.0373687	0.17825	1.13151	0.154968	-0.082422	0.944471	0.509847
Tb927.10.12420	predicted S. cerevisiae Got1 homologue	46.6182	55.6379	51.128	52.4319	57.6542	55.043	58.824	55.6175	57.2207	0.107893	1.07765	0.546913	0.1615	1.11845	0.361696	0.0536086	1.03786	0.758294
Tb927.10.12430	Noc2p family, putative	37.3602	40.6295	38.9948	64.0887	41.6488	52.8687	63.142	37.4627	50.3024	0.438602	1.35529	0.155729	0.366702	1.2894	0.235	-0.0719002	0.951384	0.816144
Tb927.10.12440	kinesin, putative	23.393	23.0797	23.2364	29.2742	29.0332	29.1537	27.5574	28.1794	27.8684	0.32719	1.25457	0.00590194	0.2625	1.19956	0.0274101	-0.0646895	0.956151	0.584348
Tb927.10.12450	SNARE domain-containing protein, putative	53.9212	56.1629	55.0421	49.8554	44.424	47.1397	53.0993	47.4808	50.29	-0.22556	0.855263	0.144792	-0.132005	0.912563	0.394906	0.0935561	1.067	0.545198
Tb927.10.12460	Zinc finger, C3HC4 type (RING finger), putative	104.944	106.705	105.824	102.142	101.345	101.743	101.112	116.298	108.705	-0.0568522	0.961359	0.681122	0.0404934	1.02847	0.774839	0.0973463	1.0698	0.483154
Tb927.10.12470	hypothetical protein, conserved	52.001	50.7813	51.3912	47.2194	44.4675	45.8434	47.5221	47.7904	47.6563	-0.165471	0.891637	0.169378	-0.108787	0.927367	0.365317	0.0566839	1.04007	0.639921
Tb927.10.12480	UAA transporter family, putative	56.1111	54.5042	55.3077	49.0932	44.5895	46.8413	46.2627	46.8504	46.5565	-0.241039	0.846136	0.064504	-0.248301	0.841887	0.0561235	-0.00726238	0.994979	0.952657
Tb927.10.12490	kinesin, putative	44.6083	45.6939	45.1511	43.5191	46.1653	44.8422	44.6823	48.5893	46.6358	-0.00967596	0.993316	0.945189	0.0469762	1.0331	0.740117	0.0566523	1.04005	0.688017
Tb927.10.1250	Aminoacyl-tRNA editing domain containing protein, putative	94.0476	87.3673	90.7075	104.081	99.23	101.655	110.118	107.891	109.004	0.163941	1.12034	0.184279	0.264918	1.20157	0.0319853	0.100977	1.0725	0.413484
Tb927.10.12500	P-type H+-ATPase, putative	62.916	59.9289	61.4225	62.2179	57.6761	59.947	58.0477	62.3624	60.2051	-0.0353397	0.975802	0.806535	-0.0286367	0.980346	0.841561	0.006703	1.00466	0.964623
Tb927.10.12510	P-type H+-ATPase, putative	61.322	56.7152	59.0186	88.7259	87.0851	87.9055	89.9731	101.976	95.9746	0.574745	1.48941	0.000328728	0.70169	1.62641	1.19629e-05	0.126945	1.09198	0.42619
Tb927.10.12520	hypothetical protein, conserved	66.5091	70.0438	68.2764	51.3175	53.0885	52.203	52.9232	58.9837	55.9534	-0.387101	0.764664	0.00624844	-0.286728	0.819759	0.0425537	0.100374	1.07205	0.478932
Tb927.10.12540	NADH-ubiquinone oxidoreductase complex I subunit, putative (NDUFS1)	74.1925	79.08	76.6362	57.2491	64.3017	60.7754	60.2737	60.1575	60.2156	-0.33316	0.793796	0.0124813	-0.347908	0.785723	0.00929124	-0.0147488	0.989829	0.91795
Tb927.10.12550	hypothetical protein, conserved	33.2444	36.2672	34.7558	32.161	28.5681	30.3645	31.02	27.8865	29.4533	-0.196919	0.872412	0.219022	-0.240654	0.846362	0.132786	-0.0437362	0.970139	0.785655
Tb927.10.12560	hypothetical protein	0.574646	0.993047	0.783847	0.25087	0.243056	0.246963	0.339532	0.820003	0.579768	-1.64372	0.320031	0.0135117	-0.312922	0.80501	0.541201	1.33334	2.51985	0.056284
Tb927.10.12570	hypothetical protein	0.692246	0.83549	0.763868	0.895437	2.299	1.59722	2.27231	1.7099	1.99111	1.12131	2.17544	0.0579634	1.35329	2.55494	0.0205399	0.232306	1.17471	0.617846
Tb927.10.12580	hypothetical protein	0.486726	1.57923	1.03298	1.37611	1.76459	1.57035	1.15034	1.67108	1.41071	0.61473	1.53127	0.30528	0.469237	1.38438	0.481865	-0.14548	0.904079	0.843258
Tb927.10.12590	hypothetical protein, conserved	63.3718	61.9447	62.6583	79.3008	69.599	74.4499	84.1682	63.3924	73.7803	0.248564	1.18802	0.197992	0.23531	1.17716	0.222786	-0.0132543	0.990855	0.945984
Tb927.10.1260	aspartyl-tRNA synthetase, putative	49.4551	50.974	50.2146	39.6337	35.3424	37.488	40.6286	40.2162	40.4224	-0.422996	0.745874	0.00105119	-0.313051	0.804938	0.0150502	0.109945	1.07919	0.397041
Tb927.10.12600	methyltransferase domain containing protein, putative	58.7991	64.3419	61.5705	54.7177	69.4206	62.0691	58.3508	72.5665	65.4587	0.0123595	1.0086	0.949163	0.0889507	1.0636	0.633762	0.0765915	1.05452	0.680179
Tb927.10.12610	hypothetical protein	46.717	43.1437	44.9303	41.7386	48.0973	44.9179	43.2843	44.901	44.0926	0.00300374	1.00208	0.99932	-0.0262511	0.981969	0.888044	-0.0292555	0.979926	0.881501
Tb927.10.12620	Protein of unknown function (DUF3648), putative	31.2151	31.2149	31.215	26.4831	24.9673	25.7252	26.3964	24.4522	25.4243	-0.279561	0.823842	0.0258723	-0.296671	0.814129	0.0181292	-0.0171098	0.98821	0.892978
Tb927.10.12630	hypothetical protein, conserved	67.905	67.6039	67.7545	69.443	69.6077	69.5253	73.725	68.4599	71.0925	0.037259	1.02616	0.772524	0.0682607	1.04845	0.591585	0.031002	1.02172	0.805931
Tb927.10.12640	chaperone protein DNAj, putative	45.3172	47.8241	46.5706	45.3486	45.6916	45.5201	48.9778	45.5674	47.2726	-0.0328567	0.977483	0.789678	0.0209614	1.01464	0.863504	0.0538183	1.03801	0.659333
Tb927.10.12650	hypothetical protein, conserved	7.33073	4.46477	5.89775	8.73865	7.89707	8.31786	10.0115	9.28378	9.64763	0.493148	1.40751	0.0932819	0.708078	1.63363	0.0154865	0.214954	1.16067	0.459702
Tb927.10.12660	pumilio/PUF RNA binding protein 2 (PUF2)	6.75438	4.83792	5.79615	7.60076	6.51432	7.05754	8.81743	6.87868	7.84805	0.282255	1.21609	0.22847	0.434648	1.35158	0.0633739	0.152398	1.11142	0.514248
Tb927.10.12670	hypothetical protein, conserved	53.3307	44.4801	48.9054	68.1911	77.1939	72.6925	64.3028	78.1277	71.2152	0.572242	1.48683	0.000861856	0.542855	1.45685	0.00157391	-0.0293864	0.979837	0.863404
Tb927.10.12680	60S ribosomal protein L34, putative	674.33	570.929	622.63	1138.06	953.038	1045.55	836.684	1026.22	931.454	0.747726	1.67914	0.000540272	0.581214	1.49611	0.00704595	-0.166513	0.890994	0.438287
Tb927.10.12690	hypothetical protein, conserved	59.5955	68.3916	63.9935	61.0006	66.2493	63.6249	63.2437	68.4413	65.8425	-0.00763016	0.994725	0.956415	0.0417183	1.02934	0.771207	0.0493487	1.0348	0.727909
Tb927.10.1270	mismatch repair protein, putative	27.6698	26.8156	27.2427	22.4671	20.9265	21.6968	22.4356	20.9288	21.6822	-0.329069	0.79605	0.00887388	-0.330004	0.795534	0.00869959	-0.000935718	0.999352	0.995245
Tb927.10.12700	pyruvate dehydrogenase E1 alpha subunit, putative	253.063	271.727	262.395	187.151	237.102	212.127	180.458	233.384	206.921	-0.30656	0.808567	0.149747	-0.342386	0.788736	0.107768	-0.0358261	0.975473	0.866442
Tb927.10.12710	heat shock protein 110, putative	349.395	302.891	326.143	405.872	541.661	473.766	393.062	485.677	439.37	0.538717	1.45268	0.0288042	0.429967	1.3472	0.0807078	-0.10875	0.927391	0.658105
Tb927.10.12720	hypothetical protein, conserved	46.8361	47.0579	46.947	54.2788	45.1895	49.7341	51.741	43.3674	47.5542	0.0826211	1.05894	0.617964	0.0179733	1.01254	0.913083	-0.0646479	0.956179	0.69731
Tb927.10.12740	Zinc finger CCCH domain-containing protein 35 (ZC3H35)	66.6228	60.2781	63.4505	59.2195	66.8583	63.0389	56.8032	64.9413	60.8722	-0.00862023	0.994043	0.951487	-0.0589978	0.959931	0.683024	-0.0503778	0.965683	0.728786
Tb927.10.12760	zinc finger protein family member, putative (ZC3H36)	5.12718	4.03417	4.58067	3.31961	5.70569	4.51265	3.20762	5.25507	4.23135	-0.0126243	0.991288	0.976918	-0.105962	0.929185	0.792129	-0.0933459	0.937346	0.824778
Tb927.10.12780	Zinc finger CCCH domain-containing protein 37 (ZC3H37)	6.23852	5.47263	5.85557	5.60569	6.93402	6.26985	5.33225	6.31386	5.82306	0.108333	1.07798	0.64823	-5.6385e-05	0.999961	0.987636	-0.108395	0.927619	0.63237
Tb927.10.12790	unspecified product	93.8068	83.5423	88.6745	93.9399	98.3807	96.1603	105.383	101.878	103.63	0.117565	1.0849	0.38604	0.224468	1.16835	0.0961696	0.106903	1.07691	0.425195
Tb927.10.1280	Domain of unknown function (DUF4499), putative	68.6331	74.5812	71.6072	76.0628	69.806	72.9344	79.4515	65.6968	72.5741	0.0254472	1.0178	0.874266	0.0171277	1.01194	0.912261	-0.00831955	0.99425	0.963743
Tb927.10.12800	Zinc finger CCCH domain-containing protein 38 (ZC3H38)	48.7777	42.7611	45.7694	55.5614	73.9431	64.7523	57.9334	76.1204	67.0269	0.501868	1.41605	0.0199398	0.551533	1.46564	0.0105448	0.0496661	1.03503	0.817255
Tb927.10.12810	cholinephosphate cytidylyltransferase A, putative	109.304	101.486	105.395	127.289	114.371	120.83	126.714	112.981	119.848	0.19688	1.14622	0.199902	0.185091	1.13689	0.22819	-0.0117895	0.991861	0.939242
Tb927.10.12820	hypothetical protein, conserved	125.907	103.112	114.509	168.671	187.205	177.938	170.999	178.737	174.868	0.635964	1.55398	0.00125708	0.610822	1.52713	0.0019419	-0.0251422	0.982724	0.898264
Tb927.10.12830	acetyltransferase, putative	43.9956	49.2321	46.6138	38.7269	42.2786	40.5028	42.6558	41.777	42.2164	-0.201356	0.869733	0.151033	-0.143285	0.905455	0.30956	0.0580711	1.04107	0.676726
Tb927.10.12840	mitochondrial carrier protein (MCP12)	156.248	162.369	159.308	100.355	148.335	124.345	103.012	131.649	117.33	-0.356709	0.780944	0.119421	-0.440745	0.736754	0.0546675	-0.084037	0.943414	0.714574
Tb927.10.12850	ttaggg binding factor	778.811	900.518	839.664	458.262	680.956	569.609	462.296	770.939	616.617	-0.559774	0.678408	0.0920332	-0.445363	0.7344	0.179605	0.114412	1.08253	0.729887
Tb927.10.12860	pre-RNA processing PIH1/Nop17, putative	30.8268	32.7133	31.77	36.6885	29.9881	33.3383	31.847	25.3442	28.5956	0.0684118	1.04856	0.697741	-0.15326	0.899216	0.389973	-0.221673	0.85757	0.211319
Tb927.10.12870	hypothetical protein, conserved	54.2981	52.2223	53.2602	49.2158	45.8807	47.5483	54.394	49.1686	51.7813	-0.163909	0.892603	0.262959	-0.0409418	0.97202	0.780742	0.122967	1.08897	0.400452
Tb927.10.12880	SET domain containing protein, putative	47.3008	50.6013	48.9511	39.7395	48.8941	44.3168	41.7122	50.7411	46.2267	-0.142102	0.906198	0.409503	-0.0814031	0.945138	0.636149	0.0606988	1.04297	0.725941
Tb927.10.12890	bifunctional aminoacyl-tRNA synthetase, putative	169.447	155.413	162.43	240.266	233.539	236.903	239.619	227.004	233.312	0.544458	1.45847	0.00232788	0.522406	1.43635	0.00347636	-0.0220513	0.984831	0.901684
Tb927.10.1290	hypothetical protein, conserved	34.5592	35.6593	35.1092	27.9462	29.1764	28.5613	24.4544	25.9241	25.1893	-0.294778	0.815198	0.0550996	-0.474715	0.719609	0.00224749	-0.179949	0.882734	0.247444
Tb927.10.12900	Complex 1 protein (LYR family), putative	47.5543	47.7245	47.6394	42.0205	38.214	40.1173	46.4478	38.6837	42.5657	-0.249735	0.841051	0.167286	-0.165672	0.891513	0.363142	0.0840635	1.06	0.640247
Tb927.10.12910	hypothetical protein, conserved	29.8326	28.6183	29.2255	22.3489	19.3403	20.8446	23.3418	21.5281	22.435	-0.489052	0.712493	0.000393745	-0.382226	0.767253	0.00552141	0.106826	1.07686	0.440516
Tb927.10.12920	hypothetical protein, conserved	39.0403	35.6732	37.3568	42.8368	39.5358	41.1863	37.6915	36.066	36.8787	0.140364	1.10218	0.294776	-0.0188286	0.987034	0.89001	-0.159193	0.895526	0.234843
Tb927.10.12930	hypothetical protein, conserved	86.2885	78.1114	82.1999	89.4606	74.2079	81.8343	72.2416	60.7323	66.487	-0.00792236	0.994524	0.967704	-0.307683	0.807938	0.070873	-0.299763	0.812386	0.0774354
Tb927.10.12940	predicted zinc finger protein	69.8264	69.0054	69.4159	76.1841	75.1533	75.6687	74.6454	73.0294	73.8374	0.124276	1.08996	0.299022	0.0888421	1.06352	0.458153	-0.0354338	0.975738	0.767987
Tb927.10.12950	hypothetical protein, conserved	45.5038	45.8194	45.6616	47.7253	39.8258	43.7755	46.4863	41.1079	43.7971	-0.0615469	0.958236	0.69585	-0.0605994	0.958866	0.699807	0.000947398	1.00066	0.996393
Tb927.10.12960	Ras-related protein Rab5A (RAB5A)	196.481	211.931	204.206	249.15	282.045	265.598	260.773	281.904	271.339	0.379558	1.30094	0.0115556	0.410266	1.32893	0.00634107	0.0307083	1.02151	0.837609
Tb927.10.12970	AN1-like zinc finger, putative	38.2827	40.5705	39.4266	34.183	28.9745	31.5787	28.5151	27.107	27.811	-0.322963	0.799427	0.0401991	-0.504398	0.704954	0.00134505	-0.181439	0.881823	0.247134
Tb927.10.12980	Multisite-specific tRNA:(cytosine-C(5))-methyltransferase, putative	46.204	44.2432	45.2236	42.179	34.3782	38.2786	44.087	37.7003	40.8936	-0.24152	0.845854	0.136335	-0.145881	0.903827	0.368348	0.0956386	1.06854	0.555376
Tb927.10.12990	predicted ankyrin repeat family protein	74.1853	80.8282	77.5067	66.7068	57.1032	61.905	75.2504	65.0392	70.1448	-0.325643	0.797943	0.0363122	-0.1451	0.904317	0.351489	0.180544	1.13331	0.245226
Tb927.10.1300	hypothetical protein, conserved	28.4375	28.4063	28.4219	24.0881	19.0735	21.5808	21.2701	16.2343	18.7522	-0.399668	0.758033	0.049215	-0.603013	0.658377	0.00308411	-0.203349	0.868532	0.318576
Tb927.10.13000	cAMP phosphodiesterase A, putative (PDEA)	50.2877	55.6428	52.9653	40.9137	36.0321	38.4729	41.2157	37.9929	39.6043	-0.462283	0.725837	0.000889292	-0.420041	0.747404	0.00251169	0.0422421	1.02971	0.763299
Tb927.10.13010	protein kinase A catalytic subunit (PKAC3)	31.0632	28.313	29.6881	30.3553	30.9325	30.6439	32.0584	30.9311	31.4947	0.0461133	1.03248	0.746944	0.0846067	1.0604	0.548518	0.038494	1.02704	0.783344
Tb927.10.13020	Vacuolar protein sorting-associated protein 16 homolog, putative	52.5477	50.5596	51.5536	41.5453	35.4191	38.4822	43.6735	36.0874	39.8805	-0.422539	0.74611	0.0096691	-0.371126	0.773179	0.0230342	0.0514131	1.03628	0.75291
Tb927.10.13030	cysteine peptidase, Clan CA, family C2, putative	41.384	42.3576	41.8708	29.5655	33.5101	31.5378	36.7119	35.4628	36.0873	-0.407487	0.753936	0.00162584	-0.214769	0.861684	0.0971546	0.192718	1.14291	0.135085
Tb927.10.13050	hypothetical protein, unlikely	0.451508	0.668787	0.560147	1.5769	2.1007	1.8388	1.60065	2.30587	1.95326	1.73781	3.33529	0.0016549	1.83169	3.55955	0.000634815	0.0945328	1.06772	0.860389
Tb927.10.13060	hypothetical protein	0.183624	0.423094	0.303359	1.85267	2.62341	2.23804	1.51893	1.58135	1.55014	2.89205	7.42326	8.91078e-10	2.32996	5.02793	2.46796e-06	-0.561626	0.677538	0.12396
Tb927.10.13070	hypothetical protein, conserved	37.654	38.9241	38.289	25.8214	26.0938	25.9576	27.2768	28.8427	28.0597	-0.560688	0.677979	1.22606e-05	-0.448055	0.73303	0.00046492	0.112633	1.0812	0.380216
Tb927.10.13090	PhoD-like phosphatase, putative	57.1158	54.1969	55.6563	61.7259	57.3941	59.56	57.7997	51.3332	54.5664	0.0973438	1.0698	0.465283	-0.0293119	0.979888	0.82951	-0.126656	0.915952	0.343377
Tb927.10.1310	Domain of unknown function (DUF4042), putative	30.5537	33.005	31.7794	25.9118	28.2376	27.0747	25.563	29.1555	27.3593	-0.230459	0.852363	0.0946971	-0.215055	0.861513	0.118626	0.0154043	1.01073	0.913158
Tb927.10.13110	Dynein light chain roadblock-type protein, putative	224.738	218.464	221.601	255.342	267.86	261.601	253.75	273.087	263.418	0.239807	1.18083	0.0501408	0.249988	1.1892	0.0412663	0.0101811	1.00708	0.935092
Tb927.10.13140	hypothetical protein, conserved	89.112	98.9375	94.0248	72.3302	65.3371	68.8337	75.4512	59.9971	67.7242	-0.451001	0.731535	0.00859965	-0.475753	0.719092	0.00568353	-0.0247531	0.982989	0.890168
Tb927.10.13150	hypothetical protein, conserved	36.8855	39.1004	37.9929	27.2712	27.6629	27.467	28.7054	29.5574	29.1314	-0.467858	0.723037	9.55103e-05	-0.382843	0.766925	0.0013933	0.085015	1.0607	0.479656
Tb927.10.13160	mannosyltransferase-II, putative (TbGPI18)	29.4137	28.9648	29.1892	26.2203	23.622	24.9211	25.2032	24.4191	24.8112	-0.229813	0.852745	0.0843015	-0.234946	0.849717	0.076881	-0.00513258	0.996449	0.967715
Tb927.10.13170	hypothetical protein, conserved	21.1477	20.2593	20.7035	19.3839	16.5858	17.9848	18.183	18.748	18.4655	-0.20653	0.866619	0.226763	-0.164358	0.892325	0.331094	0.0421722	1.02966	0.81583
Tb927.10.13180	Nrap protein, putative	30.7752	30.4525	30.6138	44.0892	25.8713	34.9803	42.3787	24.3038	33.3412	0.191956	1.14231	0.579204	0.122702	1.08877	0.722885	-0.0692547	0.95313	0.841714
Tb927.10.13190	Actin-related protein 2/3 complex subunit 1, putative (ARPC1)	46.6325	49.6288	48.1307	40.0019	29.613	34.8074	39.0079	30.6699	34.8389	-0.469608	0.722161	0.0228567	-0.467838	0.723047	0.0233211	0.00176992	1.00123	0.99554
Tb927.10.1320	hypothetical protein, conserved	37.9708	43.0337	40.5022	34.4253	36.372	35.3987	35.8476	35.563	35.7053	-0.193813	0.874292	0.13421	-0.18195	0.881511	0.16051	0.0118632	1.00826	0.926427
Tb927.10.13200	hypothetical protein, conserved	25.2326	24.7967	25.0146	22.1429	21.4479	21.7954	22.3438	22.8503	22.5971	-0.199165	0.871055	0.0966228	-0.146343	0.903538	0.221257	0.0528219	1.03729	0.662245
Tb927.10.13210	dolichyl-P-Man:GDP-ManGlcNAc2-PP-dolichyl beta-1,4-mannosyltransferase, putative	29.8016	27.3216	28.5616	32.5744	29.6023	31.0884	31.838	26.4269	29.1324	0.121482	1.08785	0.431844	0.0269056	1.01882	0.859519	-0.0945766	0.936547	0.543466
Tb927.10.13220	cyclophilin type peptidyl-prolyl cis-trans isomerase, putative (PPIase)	36.4683	35.9556	36.2119	30.0786	26.3047	28.1916	28.4977	24.9965	26.7471	-0.36221	0.777972	0.0103875	-0.438087	0.738113	0.00195542	-0.0758774	0.948765	0.59189
Tb927.10.13230	hypothetical protein, conserved	37.5428	38.0872	37.815	38.1932	35.2982	36.7457	38.0718	35.0237	36.5477	-0.0424424	0.97101	0.752973	-0.0502651	0.965759	0.708736	-0.00782285	0.994592	0.954714
Tb927.10.13240	hypothetical protein, conserved	49.2763	47.7956	48.536	49.9131	49.6331	49.7731	47.4251	49.8731	48.6491	0.0362655	1.02546	0.761478	0.00383122	1.00266	0.977243	-0.0324343	0.977769	0.784223
Tb927.10.13250	hypothetical protein, conserved	38.9413	36.8192	37.8803	34.9777	35.9761	35.4769	37.9016	35.6449	36.7733	-0.0944921	0.936602	0.536044	-0.0429274	0.970683	0.779263	0.0515648	1.03639	0.735272
Tb927.10.13260	hypothetical protein, conserved	36.7176	36.4953	36.6064	34.698	33.194	33.946	34.4313	36.1761	35.3037	-0.109117	0.927155	0.399611	-0.0520009	0.964598	0.687299	0.0571161	1.04038	0.660546
Tb927.10.13270	Periodic tryptophan protein 2 homolog, putative	12.4085	12.2259	12.3172	17.3736	10.5907	13.9821	20.3232	10.4498	15.3865	0.181818	1.13431	0.621506	0.319712	1.24808	0.385497	0.137896	1.1003	0.708591
Tb927.10.13280	hypothetical protein, conserved	33.2925	29.4323	31.3624	56.449	36.4398	46.4444	61.5739	35.9179	48.7459	0.566343	1.48076	0.0950259	0.636102	1.55412	0.0609865	0.0697597	1.04954	0.836628
Tb927.10.13290	ethanolamine phosphotransferase (EPT)	90.8296	84.4768	87.6532	116.399	122.612	119.505	116.735	114.507	115.621	0.447441	1.36362	0.000620557	0.399435	1.31899	0.00224172	-0.0480059	0.967272	0.713787
Tb927.10.1330	hypothetical protein, conserved	29.6925	31.826	30.7592	30.4896	31.3282	30.9089	30.9488	29.618	30.2834	0.00733988	1.0051	0.95683	-0.0230766	0.984132	0.859388	-0.0304167	0.979137	0.814688
Tb927.10.13300	30S ribosomal protein S8, putative	44.4404	47.9482	46.1943	45.1933	40.4082	42.8007	42.9343	36.8686	39.9015	-0.111595	0.925564	0.477536	-0.213389	0.862509	0.17362	-0.101795	0.931873	0.515992
Tb927.10.13310	DNA-directed RNA polymerase I subunit RPB5z, putative (RPB5z)	38.0689	42.9424	40.5057	65.2639	46.5492	55.9066	65.1172	47.8173	56.4672	0.463424	1.37881	0.0492265	0.477995	1.39281	0.0425933	0.0145718	1.01015	0.951874
Tb927.10.13320	DNA-directed RNA polymerase II/III subunit, putative (RPB5)	66.3717	69.7934	68.0826	65.6319	63.7881	64.71	64.5196	67.7927	66.1562	-0.0737843	0.950142	0.56967	-0.0406435	0.972221	0.75208	0.033141	1.02324	0.802357
Tb927.10.13330	paraflagellar rod component, putative (PFC20)	28.9159	29.4893	29.2026	26.5	26.5575	26.5287	26.8611	28.2591	27.5601	-0.138527	0.908446	0.274842	-0.0831959	0.943964	0.511355	0.0553313	1.0391	0.663904
Tb927.10.13340	hypothetical protein, conserved	31.3861	29.0264	30.2062	28.1068	30.5331	29.3199	33.8795	31.9855	32.9325	-0.0403619	0.972411	0.816472	0.123142	1.0891	0.480319	0.163508	1.12001	0.341843
Tb927.10.13350	hypothetical protein, conserved	27.093	27.4449	27.2689	23.6942	23.9601	23.8271	24.2899	25.2418	24.7659	-0.194532	0.873856	0.102317	-0.13853	0.908444	0.244231	0.0560018	1.03958	0.639627
Tb927.10.13360	Elongation factor Tu, mitochondrial (EF-Tu)	118.581	112.341	115.461	114.525	91.3723	102.949	105.979	76.2364	91.1079	-0.165882	0.891384	0.435344	-0.342393	0.788732	0.107583	-0.176512	0.88484	0.406442
Tb927.10.13370	Dynein light chain Tctex-type, putative	76.0074	72.6531	74.3302	104.372	95.7779	100.075	82.1154	95.3299	88.7227	0.428228	1.34558	0.00300568	0.256887	1.1949	0.0764752	-0.171341	0.888017	0.230401
Tb927.10.13380	hypothetical protein, conserved	33.3906	32.2995	32.8451	36.2365	36.673	36.4547	33.4881	37.8421	35.6651	0.150542	1.10999	0.241968	0.119946	1.08669	0.353564	-0.0305955	0.979016	0.809426
Tb927.10.13390	hypothetical protein, conserved	27.2927	30.1587	28.7257	14.284	21.052	17.668	16.1935	21.6585	18.926	-0.699043	0.615981	0.00386312	-0.600495	0.659528	0.0129986	0.0985479	1.0707	0.683347
Tb927.10.1340	hypothetical protein, conserved	32.1683	33.1276	32.6479	37.3934	30.0338	33.7136	34.8299	30.7258	32.7778	0.044549	1.03136	0.781254	0.00470907	1.00327	0.975996	-0.0398401	0.972763	0.805733
Tb927.10.13410	hypothetical protein	42.1775	40.9178	41.5477	29.8847	36.5913	33.238	30.5737	35.219	32.8963	-0.317269	0.802588	0.110616	-0.333626	0.79354	0.0946516	-0.0163591	0.988725	0.942532
Tb927.10.13420	hypothetical protein	61.2808	63.5559	62.4183	39.0649	48.7681	43.9165	39.2632	46.933	43.0981	-0.503889	0.705203	0.00957402	-0.5317	0.691739	0.00635687	-0.0278123	0.980907	0.891074
Tb927.10.13430	citrate synthase, putative	55.5362	60.3094	57.9228	36.0926	40.3147	38.2036	37.1868	38.4392	37.813	-0.599114	0.660159	7.90375e-06	-0.614857	0.652995	4.69608e-06	-0.0157431	0.989147	0.911025
Tb927.10.13440	hypothetical protein, conserved	40.6159	42.2738	41.4448	39.9901	43.946	41.968	40.7103	46.7196	43.7149	0.0189559	1.01323	0.895927	0.0780951	1.05562	0.580005	0.0591395	1.04184	0.6733
Tb927.10.13450	hypothetical protein, conserved	43.877	38.0298	40.9534	43.3527	36.5787	39.9657	44.5184	35.7729	40.1456	-0.0360946	0.975291	0.840874	-0.0298269	0.979538	0.869265	0.00626767	1.00435	0.972152
Tb927.10.13460	hypothetical protein	28.6425	23.9277	26.2851	23.8397	14.8906	19.3651	27.8558	14.0444	20.9501	-0.444325	0.734928	0.317584	-0.331901	0.794489	0.456807	0.112425	1.08104	0.800539
Tb927.10.13470	PA26 p53-induced protein (sestrin), putative	30.4646	30.5694	30.517	26.7571	27.2005	26.9788	24.9967	26.2407	25.6187	-0.177589	0.88418	0.133151	-0.251827	0.839832	0.0332452	-0.0742387	0.949843	0.530197
Tb927.10.13480	protein kinase, putative	75.0117	72.6114	73.8115	91.6159	98.5654	95.0907	87.4511	108.662	98.0565	0.365912	1.2887	0.0176489	0.411043	1.32965	0.0077443	0.0451314	1.03178	0.771522
Tb927.10.13490	serine/threonine kinase, putative	81.9034	87.4251	84.6643	62.0032	95.2419	78.6225	61.8875	98.8583	80.3729	-0.10591	0.929219	0.71734	-0.0741182	0.949923	0.799802	0.0317917	1.02228	0.914276
Tb927.10.1350	hypothetical protein, conserved	23.4177	27.1194	25.2686	39.1371	33.8747	36.5059	38.1173	31.2365	34.6769	0.529909	1.44384	0.00191672	0.455427	1.37119	0.00763407	-0.0744821	0.949683	0.662831
Tb927.10.13500	60S ribosomal protein L10a	1139.2	1093.2	1116.2	1455.93	1774.8	1615.36	1516.65	1792.23	1654.44	0.53331	1.44725	0.0128676	0.567784	1.48225	0.00811506	0.0344741	1.02418	0.871908
Tb927.10.13510	zinc metallopeptidase, putative	67.3212	65.4247	66.373	71.2019	69.4054	70.3036	72.923	72.0654	72.4942	0.0828406	1.0591	0.502058	0.127199	1.09217	0.302755	0.0443585	1.03122	0.719718
Tb927.10.13520	Zn-finger in Ran binding protein and others/FYVE zinc finger, putative	68.2998	65.0432	66.6715	68.6204	73.241	70.9307	65.5725	72.8565	69.2145	0.0897277	1.06417	0.499383	0.0546227	1.03859	0.682428	-0.035105	0.975961	0.790665
Tb927.10.13530	hypothetical protein	199.301	183.596	191.448	184.068	229.524	206.796	197.825	252.251	225.038	0.112298	1.08095	0.550108	0.234236	1.17628	0.210953	0.121938	1.0882	0.513495
Tb927.10.13540	RNA-binding protein, putative (RBP12)	65.5644	68.6388	67.1016	54.3316	55.6096	54.9706	57.2712	52.9308	55.101	-0.287402	0.819376	0.0230782	-0.285186	0.820636	0.0245475	0.0022153	1.00154	0.983847
Tb927.10.13550	hypothetical protein, conserved	43.026	43.3975	43.2117	38.1833	41.0248	39.6041	40.073	39.9116	39.9923	-0.125374	0.916767	0.337012	-0.11172	0.925484	0.393212	0.0136538	1.00951	0.916224
Tb927.10.13560	mevalonate-diphosphate decarboxylase	39.6452	41.9278	40.7865	29.9062	25.7624	27.8343	30.8394	25.088	27.9637	-0.553121	0.681544	0.00108806	-0.547063	0.684412	0.00124851	0.00605725	1.00421	0.972228
Tb927.10.13580	major facilitator superfamily protein (MFS), putative	90.2215	89.7656	89.9935	150.229	119.139	134.684	129.01	110.32	119.665	0.580696	1.49557	0.000467673	0.410382	1.32904	0.0133528	-0.170314	0.888649	0.302837
Tb927.10.13590	hypothetical protein, conserved	52.7292	52.2603	52.4948	51.9964	61.0316	56.514	45.0764	51.3417	48.2091	0.106907	1.07692	0.498434	-0.122429	0.91864	0.436624	-0.229337	0.853027	0.145422
Tb927.10.1360	hypothetical protein, unlikely	34.6163	37.8085	36.2124	28.7852	36.4665	32.6258	32.5834	35.7446	34.164	-0.144639	0.904605	0.473288	-0.081899	0.944813	0.689128	0.0627413	1.04445	0.755736
Tb927.10.13600	hypothetical protein, conserved	72.1561	70.2815	71.2188	59.5652	79.2893	69.4272	60.0748	68.3803	64.2275	-0.0339902	0.976715	0.855233	-0.147738	0.902665	0.440005	-0.113749	0.924183	0.55603
Tb927.10.13610	zinc-finger of a C2HC-type/Double zinc ribbon, putative	30.0468	30.7364	30.3916	35.8632	41.7475	38.8053	38.0988	48.6306	43.3647	0.353305	1.27748	0.0365027	0.513854	1.42786	0.002365	0.16055	1.11771	0.340294
Tb927.10.13620	NADH-ubiquinone oxidoreductase complex I subunit,FT putative	50.0746	51.5495	50.8121	42.2435	36.2983	39.2709	28.7626	27.8836	28.3231	-0.373332	0.771998	0.00708349	-0.843593	0.557254	1.46499e-09	-0.470266	0.721832	0.000717986
Tb927.10.13630	glucosidase, putative	170.808	157.814	164.311	196.571	217.474	207.022	195.807	205.214	200.511	0.333427	1.26	0.0640321	0.287282	1.22034	0.110478	-0.0461456	0.96852	0.797623
Tb927.10.13640	hypothetical protein, conserved	29.9164	33.5047	31.7105	27.0563	30.7612	28.9088	27.7335	30.3272	29.0304	-0.13175	0.912724	0.373096	-0.126261	0.916203	0.394585	0.00548812	1.00381	0.971046
Tb927.10.13650	ARF-like 2-binding protein, putative	87.4585	83.6149	85.5367	88.0621	87.7316	87.8968	92.6784	96.5686	94.6235	0.0392114	1.02755	0.776752	0.146357	1.10677	0.286243	0.107147	1.0771	0.434183
Tb927.10.13660	Domain of unknown function DUF21, putative	33.6503	32.8349	33.2426	32.4337	30.8405	31.6371	31.2151	29.5474	30.3812	-0.0719738	0.951336	0.558037	-0.130464	0.913537	0.287376	-0.058491	0.960268	0.633058
Tb927.10.13670	serine/threonine protein phosphatase 5	106.081	99.981	103.031	143.412	105.566	124.489	153.151	112.988	133.069	0.272549	1.20794	0.230029	0.368742	1.29123	0.104628	0.0961935	1.06895	0.67194
Tb927.10.13680	lipase domain protein, putative	22.184	22.4605	22.3222	19.0029	19.5503	19.2766	15.4431	18.1239	16.7835	-0.211205	0.863815	0.135244	-0.408851	0.753223	0.00383488	-0.197648	0.871971	0.161262
Tb927.10.13690	hypothetical protein, conserved	21.8874	25.0717	23.4796	11.1377	18.5332	14.8354	13.6145	19.1808	16.3977	-0.66004	0.632861	0.0233408	-0.516524	0.699054	0.0756374	0.143516	1.10459	0.621253
Tb927.10.1370	hypothetical protein, conserved	49.0276	52.7961	50.9118	48.9533	48.1534	48.5533	43.0001	52.589	47.7946	-0.068639	0.953537	0.659795	-0.0888292	0.940285	0.56278	-0.0201905	0.986103	0.891552
Tb927.10.13700	phosphatidic acid phosphatase alpha, putative	69.4132	65.8404	67.6268	48.2359	62.0426	55.1392	46.2892	62.1648	54.227	-0.290346	0.817706	0.23174	-0.313809	0.804515	0.196235	-0.0234647	0.983867	0.926481
Tb927.10.13710	Activator of Hsp90 ATPase, N-terminal/Activator of Hsp90 ATPase homolog 1-like protein, putative	154.51	147.251	150.881	241.197	236.976	239.087	230.135	212.487	221.311	0.664077	1.58455	5.27477e-06	0.552466	1.46659	0.000149309	-0.11161	0.925555	0.442117
Tb927.10.13720	RNA-binding protein 29, putative (RBP29)	172.727	164.162	168.445	277.16	190.126	233.643	246.174	181.987	214.081	0.471764	1.3868	0.0610934	0.345654	1.27073	0.169625	-0.12611	0.916299	0.615979
Tb927.10.13730	60S ribosomal protein L7, putative	63.9801	65.7629	64.8715	104.027	82.3278	93.1774	104.117	79.2576	91.6872	0.521486	1.43543	0.00703713	0.498099	1.41235	0.0100367	-0.0233865	0.98392	0.904446
Tb927.10.13740	synaptotagmin, putative	69.2547	70.0469	69.6508	57.2925	67.2471	62.2698	57.6376	66.9222	62.2799	-0.160875	0.894483	0.290089	-0.160712	0.894584	0.29077	0.000162711	1.00011	0.999689
Tb927.10.13750	hypothetical protein, conserved	43.0466	43.5227	43.2846	36.235	38.6666	37.4508	35.9827	40.7008	38.3418	-0.207721	0.865904	0.145355	-0.172914	0.887049	0.224169	0.0348063	1.02442	0.812125
Tb927.10.13760	hypothetical protein, conserved	42.1361	45.5238	43.8299	44.0833	36.8052	40.4443	41.3837	38.8758	40.1298	-0.119228	0.92068	0.512144	-0.128343	0.914881	0.476201	-0.00911574	0.993701	0.957779
Tb927.10.13770	hypothetical protein, conserved	43.0764	42.2362	42.6563	38.3436	42.8678	40.6057	36.5786	42.6932	39.6359	-0.0683084	0.953756	0.711688	-0.102175	0.931627	0.579562	-0.0338678	0.976798	0.857492
Tb927.10.13780	glycogen synthase kinase 3 (GSK3)	72.8316	60.6142	66.7229	87.3396	91.6314	89.4855	93.1359	89.6046	91.3703	0.423789	1.34145	0.00276715	0.45333	1.3692	0.00136549	0.0295409	1.02069	0.83328
Tb927.10.13790	hypothetical protein, conserved	144.974	127.935	136.454	204.583	212.282	208.432	220.695	215.027	217.861	0.611193	1.52752	0.000508356	0.674969	1.59656	0.000124932	0.0637759	1.0452	0.71565
Tb927.10.1380	serine/threonine-protein kinase, putative	29.523	29.7096	29.6163	27.0474	22.5435	24.7955	28.0577	25.1645	26.6111	-0.257658	0.836445	0.0804478	-0.155087	0.898078	0.292448	0.102571	1.07369	0.487039
Tb927.10.13800	hypothetical protein, conserved	98.96	86.5958	92.7779	120.672	91.83	106.251	107.242	88.7278	97.9847	0.194773	1.14454	0.30702	0.0781612	1.05567	0.681796	-0.116612	0.922351	0.541189
Tb927.10.13810	hypothetical protein, conserved	71.2858	70.3937	70.8397	57.4266	54.4339	55.9303	59.1925	54.0994	56.646	-0.34214	0.78887	0.0348147	-0.324559	0.798543	0.0457068	0.0175807	1.01226	0.915572
Tb927.10.13820	Domain of unknown function (DUF4379), putative	65.8499	72.8224	69.3362	54.5314	55.7514	55.1414	54.0984	53.5766	53.8375	-0.33013	0.795465	0.0117515	-0.365153	0.776387	0.00540635	-0.0350234	0.976016	0.793043
Tb927.10.13830	chaperone protein DNAj, putative	78.3319	81.3047	79.8183	83.7186	74.2567	78.9876	81.6554	76.7284	79.1919	-0.0164472	0.988664	0.9092	-0.0120485	0.991683	0.933004	0.00439868	1.00305	0.977692
Tb927.10.13840	Domain of unknown function (DUF4475), putative	40.9237	40.2614	40.5925	39.8543	34.0399	36.9471	40.5145	39.6303	40.0724	-0.138138	0.908691	0.339069	-0.0189004	0.986985	0.897647	0.119239	1.08616	0.408731
Tb927.10.13850	ATP12 chaperone protein, putative	54.5901	59.4486	57.0193	51.9998	50.29	51.1449	46.8523	50.6176	48.735	-0.157264	0.896724	0.232089	-0.225588	0.855247	0.0855889	-0.068324	0.953745	0.600602
Tb927.10.13860	GPI-anchor transamidase subunit 8 (GPI8)	110.79	104.737	107.763	189.594	119.937	154.766	208.145	110.742	159.443	0.521916	1.43586	0.136738	0.564795	1.47918	0.107471	0.0428791	1.03017	0.902554
Tb927.10.13870	tubulin tyrosine ligase protein, putative	62.0795	68.2872	65.1833	61.8039	55.5631	58.6835	63.1598	59.1121	61.136	-0.152469	0.899709	0.257524	-0.0930211	0.937557	0.489893	0.0594481	1.04207	0.659425
Tb927.10.13880	hypothetical protein, conserved	29.4568	29.6804	29.5686	24.9005	21.2389	23.0697	26.5606	19.0677	22.8142	-0.358718	0.779857	0.0648213	-0.375465	0.770857	0.0535841	-0.0167472	0.988459	0.933425
Tb927.10.13890	hypothetical protein, conserved	24.1176	25.123	24.6203	22.867	23.6723	23.2696	24.3167	23.7935	24.0551	-0.0807997	0.945533	0.522148	-0.0338731	0.976794	0.791754	0.0469269	1.03306	0.708646
Tb927.10.1390	hypoxanthine-guanine phosphoribosyltransferase, putative	135.033	105.696	120.364	191.389	130.425	160.907	172.113	121.064	146.589	0.41827	1.33632	0.119976	0.283833	1.21743	0.291005	-0.134437	0.911025	0.617001
Tb927.10.13900	UDP-galactose transporter	55.7224	57.1946	56.4585	59.6145	52.8287	56.2216	57.3741	52.0762	54.7252	-0.00730225	0.994951	0.962974	-0.0459683	0.968639	0.743595	-0.0386663	0.973555	0.780068
Tb927.10.13910	hypothetical protein, conserved	75.4995	75.6222	75.5609	52.2031	42.0419	47.1225	49.4125	35.4897	42.4511	-0.683112	0.62282	0.00153113	-0.834927	0.560611	0.00011403	-0.151818	0.900115	0.484188
Tb927.10.13920	hypothetical protein, conserved	120.069	122.996	121.533	102.98	123.292	113.136	106.436	141.208	123.822	-0.101898	0.931806	0.590448	0.028841	1.02019	0.884822	0.13074	1.09485	0.492679
Tb927.10.13930	phosphatidic acid phosphatase, putative	37.7677	32.1918	34.9797	46.9459	43.9381	45.442	44.4762	44.0509	44.2635	0.376704	1.29837	0.00935334	0.339508	1.26533	0.0193488	-0.0371952	0.974548	0.796184
Tb927.10.13940	unspecified product	52.902	72.5818	62.7419	29.6383	44.3077	36.973	35.5032	49.9597	42.7314	-0.759523	0.590692	0.0157925	-0.551679	0.682226	0.0788077	0.207845	1.15496	0.509081
Tb927.10.13950	tubulin-specific chaperone, putative	79.0071	77.1712	78.0891	101.749	93.5728	97.6609	100.152	91.1967	95.6743	0.321822	1.24991	0.0152713	0.292088	1.22441	0.0277215	-0.0297334	0.979601	0.823584
Tb927.10.13960	flagellar protein PF20	52.9152	50.7838	51.8495	60.059	68.2905	64.1747	57.0119	63.9401	60.476	0.308354	1.23829	0.0278951	0.222656	1.16688	0.112603	-0.0856986	0.942328	0.540217
Tb927.10.13970	uracil-DNA glycosylase, putative	53.7241	53.6567	53.6904	72.7645	59.79	66.2773	70.345	58.9505	64.6477	0.302414	1.23321	0.0685089	0.266654	1.20301	0.108352	-0.0357594	0.975518	0.830051
Tb927.10.13980	btb/poz domain containing protein, putative	53.9127	55.4355	54.6741	61.9816	50.4371	56.2093	48.278	47.7812	48.0296	0.0372595	1.02616	0.813267	-0.187076	0.878384	0.248887	-0.224338	0.855988	0.163176
Tb927.10.13990	hypothetical protein, conserved	37.071	40.045	38.558	34.9114	41.2306	38.071	38.3313	44.3737	41.3525	-0.0164806	0.988642	0.914656	0.102392	1.07355	0.523409	0.118873	1.08589	0.45352
Tb927.10.1400	hypoxanthine-guanine phosphoribosyltransferase (HGPRT)	116.203	108.403	112.303	119.791	137.943	128.867	112.493	123.178	117.835	0.199513	1.14831	0.158746	0.0700797	1.04977	0.622505	-0.129434	0.91419	0.359296
Tb927.10.14000	aconitase (ACO)	50.6006	54.9182	52.7594	33.9835	38.1869	36.0852	28.1362	29.8964	29.0163	-0.547266	0.684316	6.68322e-05	-0.862083	0.550158	4.25641e-10	-0.314818	0.803952	0.0221646
Tb927.10.14010	tubulin cofactor C domain-containing protein RP2 (rp2)	105.329	99.7191	102.524	124.867	116.71	120.788	119.841	107.898	113.87	0.236288	1.17796	0.0981867	0.151054	1.11038	0.290249	-0.085234	0.942632	0.551101
Tb927.10.14020	hypothetical protein, conserved	55.6864	57.1652	56.4258	49.8863	58.831	54.3586	48.273	56.1318	52.2024	-0.052651	0.964163	0.72702	-0.111137	0.925858	0.463349	-0.0584865	0.960271	0.701355
Tb927.10.14030	hypothetical protein, conserved	241.663	217.335	229.499	284.013	247.369	265.691	271.036	239.765	255.401	0.211133	1.1576	0.256007	0.15416	1.11277	0.406849	-0.0569732	0.961279	0.759239
Tb927.10.14040	vacuolar ATP synthase subunit c, putative	145.247	147.484	146.365	152.945	146.2	149.573	149.776	136.899	143.338	0.0311112	1.0218	0.823724	-0.0304742	0.979098	0.828679	-0.0615855	0.95821	0.659844
Tb927.10.14050	hypothetical protein	13.933	13.5621	13.7475	15.9114	17.8853	16.8984	14.4262	18.6163	16.5213	0.302414	1.23321	0.155523	0.27525	1.2102	0.200353	-0.0271621	0.981349	0.890828
Tb927.10.14060	hypothetical protein	0.463548	0.686621	0.575085	0.404738	0.13071	0.267724	0.410834	0.487399	0.449116	-1.31738	0.401264	0.238707	-0.315862	0.803371	0.836669	1.00514	2.00713	0.330038
Tb927.10.14090	transporter, putative	85.332	89.606	87.469	116.064	109.826	112.945	99.8826	100.053	99.9677	0.368571	1.29107	0.00647874	0.192688	1.14289	0.154753	-0.175883	0.885226	0.19292
Tb927.10.1410	hypothetical protein, conserved	86.3831	84.076	85.2296	84.1276	94.3914	89.2595	85.269	100.862	93.0653	0.0675917	1.04797	0.652363	0.128157	1.0929	0.391129	0.0605661	1.04287	0.684528
Tb927.10.14110	sjogren s syndrome nuclear autoantigen 1, putative	61.7098	68.3045	65.0072	53.2061	63.5987	58.4024	70.6121	70.2376	70.4249	-0.151399	0.900377	0.38839	0.115361	1.08325	0.514964	0.266763	1.20311	0.128153
Tb927.10.14130	SRP19 protein, putative	112.365	121.842	117.103	103.697	92.8106	98.2541	107.206	105.091	106.149	-0.254752	0.838131	0.0631356	-0.141958	0.906288	0.299296	0.112794	1.08132	0.412424
Tb927.10.14140	pyruvate kinase 1 (PYK1)	784.654	606.235	695.444	1359.29	1591.4	1475.35	1278.31	1440.92	1359.62	1.08506	2.12147	5.03286e-06	0.967203	1.95505	4.56086e-05	-0.117859	0.921554	0.616132
Tb927.10.14150	nuclear segregation protein, putative	216.021	191.664	203.842	343.437	264.688	304.062	323.339	219.884	271.612	0.576809	1.49155	0.027545	0.413927	1.33231	0.113218	-0.162882	0.893239	0.532621
Tb927.10.14160	Aquaglyceroporin 3 (AQP3)	393.484	339.68	366.582	474.87	541.51	508.19	459.966	531.424	495.695	0.471317	1.38637	0.0166849	0.435409	1.35229	0.0269816	-0.0359073	0.975418	0.855036
Tb927.10.14170	aquaglyceroporin 2 (AQP2)	128.124	113.879	121.001	216.205	148.537	182.371	197.542	131.07	164.306	0.591492	1.5068	0.029435	0.440945	1.35749	0.10402	-0.150547	0.900909	0.578393
Tb927.10.14180	protein transport protein SEC13, putative	109.838	112.217	111.027	139.742	134.096	136.919	131.604	133.102	132.353	0.302209	1.23303	0.0187858	0.253519	1.19211	0.0488247	-0.0486903	0.966814	0.704191
Tb927.10.14190	hypothetical protein, conserved	49.8679	53.1722	51.52	42.7345	43.9977	43.3661	43.3782	45.4246	44.4014	-0.248204	0.841944	0.0474285	-0.213989	0.86215	0.0872859	0.0342151	1.024	0.78666
Tb927.10.1420	metallo-peptidase, Clan MG, Family M24 (MetAP2)	108.869	105.99	107.429	146.696	109.199	127.947	149.99	112.298	131.144	0.251754	1.19065	0.251669	0.287388	1.22043	0.190812	0.0356338	1.02501	0.871392
Tb927.10.14200	syntaxin 5	75.4149	73.4506	74.4328	71.1684	79.263	75.2157	77.3445	84.2705	80.8075	0.0160836	1.01121	0.907382	0.119258	1.08618	0.368453	0.103175	1.07413	0.433735
Tb927.10.14210	TFIIH basal transcription factor subunit (TFB5)	154.057	157.386	155.722	133.184	182.126	157.655	148.414	196.809	172.611	0.0188612	1.01316	0.932339	0.149398	1.10911	0.485362	0.130538	1.0947	0.540286
Tb927.10.14220	hypothetical protein, conserved	89.5583	98.4006	93.9795	82.3085	86.3375	84.323	92.4376	86.2262	89.3319	-0.156031	0.897491	0.221801	-0.0737126	0.95019	0.566179	0.0823183	1.05872	0.517538
Tb927.10.14230	hypothetical protein, conserved	38.3644	36.3141	37.3392	32.7669	34.5508	33.6589	32.961	35.1885	34.0748	-0.149465	0.901585	0.282624	-0.131707	0.912751	0.343689	0.0177579	1.01238	0.899141
Tb927.10.14240	N-myristoyltransferase (NMT)	61.8518	63.8235	62.8376	73.6586	70.5967	72.1276	74.4005	67.8292	71.1149	0.198579	1.14757	0.111923	0.1778	1.13116	0.154392	-0.0207783	0.985701	0.869803
Tb927.10.14250	hypothetical protein, conserved	54.6367	57.2677	55.9522	42.0439	33.8551	37.9495	36.1605	28.1455	32.153	-0.562183	0.677277	0.00345676	-0.801937	0.573579	3.28465e-05	-0.239757	0.846888	0.214049
Tb927.10.14260	AP-4 complex subunit sigma-1, putative	103.908	104.247	104.077	110.621	114.087	112.354	106.69	112.51	109.6	0.110778	1.07981	0.37667	0.0752557	1.05355	0.550003	-0.0355229	0.975678	0.776047
Tb927.10.14270	TFIIF-stimulated CTD phosphatase, putative	2.98691	2.70901	2.84796	2.40276	6.41984	4.4113	3.80234	4.94485	4.37359	0.636711	1.55478	0.17197	0.620249	1.53714	0.184132	-0.0164564	0.988658	0.975889
Tb927.10.14280	mitochondrial carrier protein (MCP20)	57.6843	56.8721	57.2782	50.4324	47.6748	49.0536	50.2731	47.6313	48.9522	-0.224758	0.855738	0.117726	-0.227661	0.854019	0.113234	-0.00290295	0.99799	0.986703
Tb927.10.14290	hypothetical protein	71.4973	77.9912	74.7442	80.5956	96.754	88.6748	87.5255	112.798	100.162	0.248313	1.18782	0.212759	0.424374	1.34199	0.0328232	0.176063	1.1298	0.373408
Tb927.10.1430	hypothetical protein, conserved	62.2893	59.242	60.7656	76.7109	78.0675	77.3892	79.5365	78.5442	79.0403	0.349109	1.27377	0.00525824	0.37917	1.30059	0.0024305	0.0300619	1.02106	0.809022
Tb927.10.14300	MEKK-related kinase 1, putative (MRK1)	48.4288	46.453	47.4409	46.9891	52.8372	49.9132	52.027	60.252	56.1395	0.0736309	1.05236	0.642803	0.243248	1.18365	0.124584	0.169618	1.12476	0.28346
Tb927.10.14310	hypothetical protein, conserved	78.8666	81.4093	80.1379	72.1463	87.0837	79.615	78.6419	91.31	84.9759	-0.00830579	0.994259	0.955289	0.0853863	1.06097	0.583641	0.0936925	1.0671	0.544316
Tb927.10.14320	Armadillo/beta-catenin-like repeat, putative	41.2579	37.1995	39.2287	47.0142	40.2764	43.6453	43.1303	40.2896	41.71	0.153409	1.11219	0.321824	0.0882592	1.06309	0.569113	-0.0651496	0.955846	0.673807
Tb927.10.14330	Utp14 protein, putative	38.8656	42.1388	40.5022	54.0331	36.9671	45.5001	57.1063	35.983	46.5447	0.167477	1.12309	0.555331	0.200167	1.14883	0.480891	0.0326908	1.02292	0.908566
Tb927.10.14340	hypothetical protein, conserved	35.9803	34.8282	35.4042	36.5608	40.0773	38.3191	36.9453	39.3439	38.1446	0.114567	1.08265	0.406025	0.107841	1.07761	0.434018	-0.00672573	0.995349	0.962018
Tb927.10.14350	hypothetical protein, conserved	103.855	97.4756	100.665	127.823	97.9826	112.903	136.456	105.348	120.902	0.163406	1.11993	0.439226	0.262407	1.19948	0.214917	0.0990022	1.07103	0.64155
Tb927.10.14360	U2 small nuclear ribonucleoprotein 40K (U2_40K)	84.5958	82.2207	83.4083	87.2483	88.47	87.8591	82.4188	93.4537	87.9362	0.0751207	1.05345	0.55937	0.0772819	1.05503	0.55045	0.00216124	1.0015	0.990447
Tb927.10.14370	hypothetical protein, conserved	78.0801	88.7358	83.408	66.8988	80.8162	73.8575	69.7739	76.0445	72.9092	-0.17286	0.887082	0.33015	-0.192936	0.874823	0.279583	-0.0200768	0.98618	0.916115
Tb927.10.14380	Hsp70 protein, putative	43.5383	44.7359	44.1371	49.1953	44.9563	47.0758	49.7934	41.9527	45.873	0.0925921	1.06628	0.531955	0.0549024	1.03879	0.710034	-0.0376897	0.974214	0.800754
Tb927.10.14390	Histone chaperone Rttp106-like, putative	67.5938	65.513	66.5534	86.2615	68.376	77.3188	80.1902	64.7882	72.4892	0.215659	1.16123	0.234013	0.122642	1.08873	0.49835	-0.0930166	0.93756	0.608144
Tb927.10.1440	hypothetical protein, conserved	69.331	72.7945	71.0628	55.8388	60.6804	58.2596	50.3081	50.6256	50.4669	-0.285161	0.82065	0.0333884	-0.493615	0.710243	0.000253011	-0.208457	0.865462	0.123712
Tb927.10.14400	hypothetical protein, conserved	39.5956	40.5254	40.0605	34.3246	32.0454	33.185	37.3033	35.6548	36.4791	-0.272072	0.82813	0.0378941	-0.135358	0.910444	0.301543	0.136713	1.0994	0.29678
Tb927.10.14410	leucine-rich repeat protein (LRRP), putative	34.1068	32.8962	33.5015	34.5609	32.847	33.704	34.7714	34.5703	34.6709	0.00843236	1.00586	0.949055	0.0494733	1.03489	0.708348	0.0410411	1.02886	0.756914
Tb927.10.14420	Serine/threonine-protein kinase Nek1-related, putative	30.5674	28.1631	29.3652	26.8102	27.4843	27.1472	27.7524	26.4537	27.1031	-0.113165	0.924558	0.403731	-0.115886	0.922816	0.393415	-0.00272132	0.998116	0.985816
Tb927.10.14430	hypothetical protein, conserved	52.5172	52.8105	52.6639	56.437	55.0888	55.7629	52.6144	50.6337	51.624	0.082384	1.05877	0.534259	-0.0289453	0.980137	0.828297	-0.11133	0.925735	0.401035
Tb927.10.14440	b9 domain-containing protein 1 (b9d1)	59.6596	59.5111	59.5854	53.9415	64.4727	59.2071	55.3982	61.6466	58.5224	-0.00738489	0.994894	0.957913	-0.0249099	0.982882	0.867959	-0.0175251	0.987926	0.911029
Tb927.10.14450	hypothetical protein, conserved	24.6933	24.9299	24.8116	24.2447	24.0168	24.1307	24.409	23.5187	23.9638	-0.0403496	0.972419	0.768378	-0.050947	0.965303	0.711042	-0.0105975	0.992681	0.942091
Tb927.10.14460	leucine-rich repeat protein (LRRP), putative	43.3633	43.5408	43.452	42.2517	42.1308	42.1913	44.338	42.9782	43.6581	-0.0424941	0.970975	0.741101	0.00666262	1.00463	0.95887	0.0491568	1.03466	0.701493
Tb927.10.14470	intraflagellar transport protein 140 (IFT140)	60.3029	52.9886	56.6457	61.8912	68.9781	65.4347	61.9398	66.3583	64.149	0.208207	1.15525	0.248475	0.179536	1.13252	0.319637	-0.0286715	0.980323	0.873873
Tb927.10.14480	hypothetical protein, conserved	31.6046	34.9852	33.2949	28.6261	31.7304	30.1783	29.9468	30.9287	30.4378	-0.14092	0.90694	0.285427	-0.129186	0.914348	0.328701	0.0117346	1.00817	0.928527
Tb927.10.14490	hypothetical protein, conserved	76.5722	68.0097	72.2909	90.9698	99.0456	95.0077	86.8265	91.2818	89.0541	0.394696	1.31467	0.00353677	0.301155	1.23213	0.0260586	-0.0935405	0.93722	0.488489
Tb927.10.1450	plectin, putative	34.2639	27.5915	30.9277	32.1832	34.2381	33.2106	37.7658	36.6912	37.2285	0.102821	1.07387	0.586797	0.267483	1.20371	0.157294	0.164662	1.1209	0.383551
Tb927.10.14500	hypothetical protein, conserved	184.965	158.629	171.797	239.19	247.547	243.369	218.818	228.043	223.43	0.502508	1.41667	0.00148693	0.379209	1.30063	0.0164289	-0.123299	0.918086	0.43427
Tb927.10.14510	root hair defective 3 GTP-binding protein (RHD3), putative	75.4384	72.8581	74.1482	69.906	73.0601	71.4831	76.8212	72.6517	74.7364	-0.0526695	0.964151	0.712602	0.0112387	1.00782	0.937393	0.0639083	1.04529	0.654337
Tb927.10.14520	hypothetical protein, conserved	45.2443	42.436	43.8401	53.7772	58.8301	56.3037	51.3323	56.2357	53.784	0.361738	1.28497	0.00664662	0.295708	1.22749	0.0266326	-0.0660298	0.955263	0.619151
Tb927.10.14530	19S proteasome non-atpase subunit 8 (Rpn8)	115.379	114.295	114.837	146.055	138.837	142.446	140.727	138.332	139.529	0.310614	1.24024	0.018092	0.280908	1.21496	0.0325959	-0.0297058	0.97962	0.820886
Tb927.10.14550	ATP-dependent DEAD/H RNA helicase, putative	11.7553	7.16745	9.46135	10.0113	12.4209	11.2161	10.1465	11.8268	10.9867	0.247027	1.18676	0.37061	0.21676	1.16212	0.432247	-0.0302662	0.97924	0.914537
Tb927.10.14560	TPR repeat, putative	30.2647	32.8323	31.5485	34.1913	34.1212	34.1562	35.0129	33.8191	34.416	0.114531	1.08262	0.358141	0.125113	1.09059	0.314896	0.0105817	1.00736	0.932357
Tb927.10.14570	kinesin motor domain containing protein, putative	45.8995	45.4325	45.666	46.0889	42.5331	44.311	41.5548	40.3535	40.9541	-0.0441087	0.969889	0.722771	-0.157355	0.896668	0.201883	-0.113247	0.924505	0.356858
Tb927.10.14580	60S ribosomal protein L17, putative	913.443	818.446	865.945	1451.72	1438.29	1445.01	1338.35	1493.81	1416.08	0.738724	1.6687	9.43881e-05	0.709603	1.63535	0.000175438	-0.0291217	0.980017	0.876947
Tb927.10.14590	Protein of unknown function (DUF1279), putative	53.7928	53.4497	53.6212	50.8517	59.6522	55.2519	45.1325	48.4553	46.7939	0.0449833	1.03167	0.760301	-0.19558	0.873222	0.173761	-0.240565	0.846414	0.0947324
Tb927.10.1460	protein kinase, putative	36.8903	37.3406	37.1154	36.0537	34.5255	35.2896	38.8401	38.1147	38.4774	-0.0731727	0.950545	0.542921	0.0518353	1.03658	0.665296	0.125008	1.09051	0.296611
Tb927.10.14600	40S ribosomal protein S2, putative (RPS2)	579.696	507.412	543.554	878.447	848.607	863.527	742.309	859.206	800.758	0.667802	1.58865	0.000630117	0.559011	1.47326	0.0041726	-0.108791	0.927365	0.575794
Tb927.10.14610	leucine-rich repeat protein (LRRP), putative	47.2366	47.0186	47.1276	49.5382	50.5348	50.0365	53.3824	50.8117	52.097	0.0864825	1.06178	0.530118	0.144455	1.10531	0.293652	0.0579723	1.041	0.672908
Tb927.10.14640	Rtf2 RING-finger, putative	36.6932	40.0011	38.3471	36.2616	44.0703	40.1659	33.601	43.8564	38.7287	0.0688671	1.04889	0.743548	0.0170422	1.01188	0.941905	-0.0518254	0.964715	0.801213
Tb927.10.14650	hypothetical protein, conserved	117.649	116.382	117.015	123.688	153.715	138.702	124.483	161.719	143.101	0.246636	1.18644	0.195879	0.291855	1.22421	0.125814	0.0452193	1.03184	0.812759
Tb927.10.14660	hypothetical protein, conserved	67.8471	73.8074	70.8272	60.2718	71.7739	66.0229	64.2452	74.5219	69.3836	-0.100251	0.93287	0.517147	-0.0288629	0.980193	0.851426	0.0713887	1.05073	0.645799
Tb927.10.14680	ribosome biogenesis protein, putative	47.1826	47.9018	47.5422	76.7753	48.2683	62.5218	69.3949	44.0151	56.705	0.394084	1.31411	0.188492	0.253159	1.19181	0.397856	-0.140926	0.906937	0.638431
Tb927.10.14690	syntaxin, putative	81.0941	83.3905	82.2423	85.4446	97.8662	91.6554	86.1927	101.541	93.867	0.157163	1.11509	0.286073	0.191677	1.14209	0.193116	0.0345139	1.02421	0.814895
Tb927.10.14700	hypothetical protein, conserved	206.975	195.702	201.338	327.183	291.268	309.226	313.875	269.358	291.617	0.618893	1.5357	0.000453449	0.534258	1.4482	0.00244686	-0.0846348	0.943023	0.630356
Tb927.10.14720	peroxin 13 (PEX13)	63.967	63.9109	63.9389	65.615	62.0332	63.8241	69.3806	60.7738	65.0772	-0.00309685	0.997856	0.984185	0.0243322	1.01701	0.852307	0.0274291	1.01919	0.835156
Tb927.10.14730	chaperone protein DNAj, putative	63.6596	71.1364	67.398	59.7079	69.0092	64.3586	68.2873	75.2269	71.7571	-0.0656434	0.955519	0.649628	0.0909466	1.06507	0.532725	0.156591	1.11465	0.279918
Tb927.10.14740	hypothetical protein, conserved	70.0276	69.0178	69.5227	96.9902	72.2419	84.6161	91.4265	66.5754	79.0009	0.282683	1.21645	0.190499	0.183537	1.13567	0.395027	-0.0991455	0.933586	0.646638
Tb927.10.14750	fibrillarin, putative	71.356	61.824	66.59	111.203	84.9027	98.053	102.843	83.0746	92.9589	0.557332	1.47155	0.0046507	0.480541	1.39527	0.0146438	-0.0767906	0.948165	0.695696
Tb927.10.14760	clathrin light chain, putative	661.105	637.925	649.515	717.451	903.113	810.282	710.04	843.401	776.721	0.319196	1.24763	0.123642	0.258135	1.19593	0.21296	-0.061061	0.958559	0.768193
Tb927.10.14770	protein kinase, putative	59.1187	55.4331	57.2759	75.5963	78.4032	76.9997	70.0373	77.1751	73.6062	0.427081	1.34451	0.0017317	0.36232	1.28549	0.00788594	-0.0647604	0.956104	0.633224
Tb927.10.14780	mitogen-activated protein kinase kinase kinase, putative (CBPK1)	148.335	147.081	147.708	216.428	174.189	195.308	199.831	143.123	171.477	0.402648	1.32193	0.0558946	0.214677	1.16044	0.307371	-0.187972	0.877839	0.371957
Tb927.10.14790	metallo-peptidase, Clan MG, Family M24	287.206	280.52	283.863	553.45	385.105	469.277	555.511	346.351	450.931	0.725155	1.65308	0.0167297	0.667595	1.58842	0.0274973	-0.0575593	0.960888	0.8487
Tb927.10.14800	mitogen-activated protein kinase 9, putative (MPK9)	21.9976	21.5896	21.7936	19.95	15.4755	17.7128	21.0182	13.5802	17.2992	-0.301222	0.811565	0.249441	-0.336771	0.791811	0.199066	-0.0355509	0.975659	0.895911
Tb927.10.14810	Multiprotein-bridging factor 1, putative (mbf1)	166.057	170.269	168.163	179.681	144.522	162.101	169.565	149.593	159.579	-0.05426	0.963088	0.736727	-0.0763253	0.94847	0.633533	-0.0220655	0.984822	0.889093
Tb927.10.14820	Mitochondrial ADP/ATP carrier protein 5c (MCP5c)	164.913	163.212	164.063	191.659	177.509	184.584	153.729	131.045	142.387	0.16979	1.12489	0.253277	-0.205046	0.867511	0.169161	-0.374837	0.771193	0.0118476
Tb927.10.14850	hypothetical protein, unlikely	3.01689	2.69541	2.85615	1.58885	1.7419	1.66537	1.69766	2.71896	2.20831	-0.761514	0.589877	0.0238088	-0.31332	0.804788	0.300636	0.448348	1.36448	0.218594
Tb927.10.14860	Complex 1 protein (LYR family), putative	68.0593	68.7703	68.4148	48.9341	54.4946	51.7144	44.0755	46.9772	45.5263	-0.403095	0.756234	0.00254091	-0.587178	0.665644	1.166e-05	-0.184084	0.880208	0.169103
Tb927.10.14870	hypothetical protein, conserved	29.8596	31.7889	30.8243	33.2484	20.548	26.8982	33.8396	18.5837	26.2117	-0.197404	0.872119	0.56828	-0.234896	0.849746	0.497246	-0.0374929	0.974347	0.914267
Tb927.10.14880	hypothetical protein, conserved	29.782	30.2666	30.0243	28.2508	25.1878	26.7193	28.5194	25.4111	26.9652	-0.169321	0.889261	0.214132	-0.156063	0.897471	0.252417	0.0132576	1.00923	0.9236
Tb927.10.14890	C-terminal motor kinesin, putative (TBKIFC1)	228.563	195.741	212.152	319.846	368.034	343.94	321.999	341.595	331.797	0.697106	1.62125	0.000592497	0.645221	1.56398	0.00146536	-0.0518853	0.964675	0.797329
Tb927.10.1490	Temperature dependent protein affecting M2 dsRNA replication, putative	74.3015	67.0664	70.684	93.4361	94.8131	94.1246	93.935	88.0234	90.9792	0.413205	1.33164	0.0152523	0.364076	1.28706	0.0324652	-0.0491285	0.96652	0.772887
Tb927.10.14900	hypothetical protein, conserved	25.6657	24.1334	24.8996	22.5109	26.5405	24.5257	19.3249	22.0894	20.7072	-0.019902	0.9863	0.894824	-0.264197	0.832662	0.0884934	-0.244297	0.844227	0.115805
Tb927.10.14910	Sarcalumenin, putative, Sarcalumenin, putative	74.7673	73.5665	74.1669	78.291	84.1321	81.2115	81.8694	84.5924	83.2309	0.131321	1.0953	0.30456	0.166519	1.12235	0.192466	0.0351987	1.0247	0.782275
Tb927.10.14920	hypothetical protein, conserved	41.1604	38.038	39.5992	47.1351	44.2806	45.7079	30.2829	37.0472	33.665	0.206808	1.15413	0.204575	-0.233525	0.850554	0.151942	-0.440335	0.736964	0.00694169
Tb927.10.14930	Zinc finger CCCH domain-containing protein 39 (ZC3H39)	20.1182	21.2168	20.6675	21.369	21.2176	21.2933	23.9893	19.866	21.9276	0.0428603	1.03015	0.813574	0.0817215	1.05828	0.64297	0.0388621	1.0273	0.822735
Tb927.10.14940	hypothetical protein	42.2465	46.9238	44.5852	37.7368	46.686	42.2114	39.0629	43.7032	41.3831	-0.075033	0.94932	0.707933	-0.105498	0.929484	0.603499	-0.0304666	0.979104	0.888036
Tb927.10.14950	Zinc finger CCCH domain-containing protein 40 (ZC3H40)	59.3152	64.1229	61.719	57.6728	48.3371	53.0049	20.3757	19.791	20.0833	-0.220993	0.857975	0.133611	-1.62018	0.325295	9.16988e-27	-1.3992	0.379139	1.5247e-20
Tb927.10.14980	intraflagellar transport protein IFT52, putative, intraflagellar transport protein 52 (IFT52)	77.919	70.4938	74.2064	99.7345	83.2231	91.4788	91.8114	75.8482	83.8298	0.301524	1.23245	0.0918479	0.17551	1.12936	0.326212	-0.126015	0.916359	0.481087
Tb927.10.14990	intraflagellar transport protein 80 (IFT80)	81.7314	77.9025	79.817	102.322	107.222	104.772	100.951	96.2792	98.615	0.392584	1.31274	0.00878162	0.305006	1.23542	0.0416521	-0.0875779	0.941101	0.558585
Tb927.10.150	hypothetical protein, conserved	48.5601	45.1769	46.8685	32.9227	28.1661	30.5444	34.645	27.8773	31.2611	-0.620258	0.650554	0.001453	-0.58763	0.665435	0.00258207	0.0326269	1.02287	0.868588
Tb927.10.1500	methionyl-tRNA synthetase, putative (MetRS)	77.4489	80.6602	79.0546	111.054	106.633	108.844	105.707	93.5665	99.637	0.46125	1.37673	0.00323932	0.33358	1.26014	0.0330859	-0.12767	0.915309	0.414403
Tb927.10.15000	hypothetical protein, conserved	66.8816	72.0303	69.4559	83.3635	81.914	82.6388	81.1956	78.7887	79.9921	0.250567	1.18967	0.0402879	0.203513	1.1515	0.0958605	-0.0470543	0.967911	0.700466
Tb927.10.15010	lipoic acid synthetase, mitochondrial precursor, putative	63.8933	62.4867	63.19	43.1638	60.4216	51.7927	44.2899	53.1765	48.7332	-0.285408	0.820509	0.154334	-0.373915	0.771686	0.0626753	-0.0885073	0.940495	0.661362
Tb927.10.15020	protein kinase, putative	14.5678	13.759	14.1634	11.7248	11.8963	11.8106	14.9002	11.2733	13.0868	-0.261916	0.833979	0.127846	-0.116543	0.922396	0.503372	0.145375	1.10602	0.394366
Tb927.10.15040	hypothetical protein, conserved	7.56146	7.04016	7.30081	5.30106	6.19499	5.74802	6.91269	5.29202	6.10236	-0.340576	0.789726	0.115123	-0.265352	0.831996	0.23	0.0752237	1.05352	0.710436
Tb927.10.15070	hypothetical protein, conserved	7.79018	6.48475	7.13747	7.27029	8.242	7.75615	7.3798	9.59324	8.48652	0.12835	1.09304	0.624191	0.265171	1.20178	0.296132	0.136838	1.09949	0.573717
Tb927.10.15080	hypothetical protein, conserved	30.5346	30.751	30.6428	31.4321	35.2588	33.3455	32.6469	35.354	34.0004	0.122312	1.08848	0.41303	0.150246	1.10976	0.31429	0.0279341	1.01955	0.851361
Tb927.10.15090	hypothetical protein, conserved	38.3251	35.2189	36.772	28.9597	42.34	35.6498	29.6615	41.0792	35.3704	-0.0420756	0.971257	0.869697	-0.0538513	0.963361	0.835016	-0.011776	0.991871	0.966498
Tb927.10.1510	NOT1 (NOT1)	49.5981	42.1282	45.8631	60.4498	67.6834	64.0666	66.6524	65.2732	65.9628	0.48232	1.39699	0.01091	0.524302	1.43824	0.00567062	0.041983	1.02953	0.824087
Tb927.10.15120	40S ribosomal protein S13, putative	528.982	476.738	502.86	757.618	836.148	796.883	727.068	858.353	792.71	0.6643	1.5848	0.000349911	0.656785	1.57657	0.000407955	-0.00751447	0.994805	0.96763
Tb927.10.15130	Vesicle-trafficking protein SEC22, putative, Vesicle-trafficking protein SEC22, putative (SEC22)	74.2515	72.6853	73.4684	86.5996	80.7812	83.6904	84.3734	82.8809	83.6272	0.187119	1.13849	0.134948	0.186642	1.13811	0.136695	-0.000476077	0.99967	0.996547
Tb927.10.15140	hypothetical protein, conserved	213.116	208.595	210.856	265.994	278.413	272.203	269.261	269.211	269.236	0.368803	1.29128	0.00173745	0.352605	1.27686	0.00274783	-0.0161977	0.988835	0.892312
Tb927.10.15150	DNA-directed RNA polymerase III subunit C11, putative (RPC11)	110.731	117.658	114.195	80.3102	112.197	96.2537	96.9665	123.07	110.018	-0.244328	0.844209	0.259665	-0.0523942	0.964335	0.808345	0.191935	1.14229	0.376692
Tb927.10.15160	hypothetical protein, conserved	40.577	40.3722	40.4746	36.1867	33.1223	34.6545	32.3216	31.19	31.7558	-0.224702	0.855772	0.0719747	-0.350296	0.784423	0.00503592	-0.125595	0.916626	0.313725
Tb927.10.15170	hypothetical protein, conserved	43.3078	45.1212	44.2145	60.9142	47.805	54.3596	60.1789	48.8824	54.5307	0.297239	1.22879	0.100802	0.301904	1.23277	0.0956757	0.00466439	1.00324	0.980325
Tb927.10.15180	nucleosome assembly protein, putative	176.08	183.629	179.855	282.765	229.001	255.883	292.621	217.238	254.929	0.508456	1.42253	0.0185232	0.503	1.41716	0.0198119	-0.0054558	0.996225	0.980115
Tb927.10.15190	hypothetical protein, conserved	33.9377	34.4219	34.1798	36.0498	40.3031	38.1765	35.4119	41.461	38.4365	0.160381	1.11758	0.263525	0.170475	1.12543	0.235027	0.0100943	1.00702	0.945516
Tb927.10.1520	ras-related protein Rab21, putative (RAB21)	59.2955	65.4197	62.3576	63.8211	71.4004	67.6108	68.0539	78.0611	73.0575	0.117741	1.08503	0.434318	0.229618	1.17252	0.125985	0.111878	1.08063	0.454167
Tb927.10.15200	Predicted coiled-coil domain-containing protein (DUF2360), putative	54.1772	47.9204	51.0488	47.6832	39.4173	43.5502	38.0877	39.5576	38.8227	-0.231717	0.851621	0.168075	-0.394363	0.760825	0.0183934	-0.162648	0.893384	0.327454
Tb927.10.15210	nuclear cap binding complex subunit CBP30 (CBP30)	60.4879	64.3232	62.4056	51.563	43.8615	47.7122	45.9725	39.5803	42.7764	-0.389252	0.763525	0.0144663	-0.546769	0.684552	0.000606445	-0.157519	0.896566	0.323246
Tb927.10.15220	hypothetical protein, conserved	88.9656	93.6621	91.3139	76.952	85.4141	81.1831	68.1036	79.9923	74.048	-0.168492	0.889772	0.256921	-0.300476	0.811984	0.043467	-0.131985	0.912575	0.375439
Tb927.10.15230	hypothetical protein, conserved	68.4097	68.092	68.2509	69.5223	72.2765	70.8994	64.7708	67.6371	66.204	0.055437	1.03917	0.659634	-0.043337	0.970408	0.728406	-0.0987745	0.933826	0.428435
Tb927.10.15240	hypothetical protein, conserved	38.4001	40.4838	39.4419	29.4642	26.0291	27.7467	29.2571	28.6121	28.9346	-0.508171	0.703113	0.000227298	-0.447056	0.733538	0.00116476	0.0611154	1.04327	0.659276
Tb927.10.15250	paraflagellar rod component, putative (PFC15)	85.5382	75.5671	80.5527	100.872	125.567	113.219	99.2637	121.452	110.358	0.491556	1.40596	0.00892951	0.454589	1.37039	0.0155836	-0.0369673	0.974702	0.843945
Tb927.10.15260	leucine-rich repeat protein (LRRP), putative	15.0021	14.5633	14.7827	12.7557	15.4349	14.0953	14.218	15.2636	14.7408	-0.0656826	0.955493	0.663006	-0.00304687	0.99789	0.984027	0.0626363	1.04437	0.679238
Tb927.10.15270	metallo- peptidase, Clan MG, Family M24	32.8566	30.7332	31.7949	42.3135	28.6424	35.4779	38.4898	25.0161	31.7529	0.156706	1.11474	0.570708	-0.00358081	0.997521	0.993413	-0.160288	0.894846	0.563874
Tb927.10.15280	Domain of Unknown Function (DUF1042), putative	21.7869	20.0814	20.9341	25.0005	26.0834	25.5419	25.84	26.2806	26.0603	0.287372	1.22041	0.0213624	0.316139	1.24499	0.0113287	0.0287675	1.02014	0.8172
Tb927.10.15290	tubulin binding cofactor c, putative	18.1962	17.64	17.9181	17.9501	17.8257	17.8879	17.5528	17.9475	17.7501	-0.00249147	0.998275	0.98508	-0.0133881	0.990763	0.913048	-0.0108967	0.992475	0.92892
Tb927.10.1530	hypothetical protein, conserved	21.1856	24.6018	22.8937	25.8665	22.9704	24.4185	22.908	24.1331	23.5206	0.0918895	1.06577	0.528801	0.0394221	1.0277	0.790457	-0.0524675	0.964286	0.716807
Tb927.10.15300	protein kinase, putative	29.2351	26.692	27.9636	35.4627	36.2169	35.8398	38.1844	35.6009	36.8927	0.35813	1.28176	0.00759664	0.399438	1.31899	0.00289976	0.0413088	1.02905	0.756576
Tb927.10.15310	hypothetical protein, conserved	5.01878	3.09511	4.05695	3.78322	5.68242	4.73282	4.15833	3.9397	4.04902	0.228987	1.17201	0.503816	-0.00363242	0.997485	1	-0.23263	0.851082	0.501272
Tb927.10.15320	hypothetical protein, conserved	126.482	130.785	128.634	185.312	158.439	171.876	175.191	121.004	148.098	0.417297	1.33542	0.0480029	0.201243	1.14969	0.338895	-0.216055	0.860916	0.306968
Tb927.10.15330	CYTH domain containing protein, putative	27.7383	24.0771	25.9077	38.9543	37.6358	38.2951	38.253	33.9611	36.107	0.563503	1.47785	9.64397e-05	0.477908	1.39272	0.00093821	-0.0855941	0.942396	0.553499
Tb927.10.15350	histone H3 variant (h3vaR)	130.373	106.549	118.461	128.649	107.556	118.102	118.115	94.5578	106.336	-0.00549302	0.9962	0.98097	-0.157263	0.896724	0.41819	-0.151772	0.900144	0.432613
Tb927.10.15370	DNA-directed RNA polymerases I and III subunit RPAC1, putative (RPC40)	11.3401	12.0108	11.6755	19.0394	15.8215	17.4305	18.5058	15.6973	17.1015	0.574697	1.48936	0.00339107	0.547625	1.46168	0.0052885	-0.0270688	0.981412	0.891759
Tb927.10.15380	U3 snoRNA-associated protein UTP11, putative	22.3926	23.3738	22.8832	31.9883	23.0956	27.5419	30.4574	22.0323	26.2448	0.26501	1.20164	0.271946	0.195402	1.14504	0.417805	-0.0696082	0.952897	0.774661
Tb927.10.15390	kinesin, putative	18.7312	16.1945	17.4628	16.9779	15.8051	16.3915	17.065	16.7432	16.9041	-0.0921225	0.938142	0.508201	-0.047085	0.96789	0.735365	0.0450377	1.03171	0.747483
Tb927.10.1540	zinc finger protein family member, putative (ZC3H30)	18.5676	17.3326	17.9501	20.8816	17.9582	19.4199	23.3048	17.0066	20.1557	0.112173	1.08085	0.57153	0.16453	1.1208	0.40509	0.0523577	1.03696	0.790902
Tb927.10.15400	kinesin, putative	32.2666	29.4099	30.8382	27.1328	30.6243	28.8785	29.4272	31.249	30.3381	-0.0942905	0.936733	0.534379	-0.023388	0.983919	0.877692	0.0709027	1.05037	0.640521
Tb927.10.15410	glycosomal malate dehydrogenase (gMDH)	118.596	124.45	121.523	65.4888	94.5682	80.0285	63.0199	93.7404	78.3802	-0.601789	0.658936	0.0189161	-0.631758	0.64539	0.0137782	-0.0299697	0.979441	0.907247
Tb927.10.15420	methyltransferase domain containing protein, putative	56.8173	55.9087	56.363	44.459	42.8611	43.6601	40.8995	43.0458	41.9727	-0.368949	0.774346	0.00319935	-0.42452	0.745087	0.000688675	-0.0555711	0.962214	0.655098
Tb927.10.15430	Ankyrin repeats (3 copies), putative	47.4041	46.8572	47.1306	49.4072	41.2709	45.339	47.4495	44.6186	46.034	-0.0573066	0.961057	0.690627	-0.0344173	0.976426	0.810488	0.0228894	1.01599	0.875332
Tb927.10.15440	hypothetical protein, conserved	62.0259	59.6892	60.8576	65.4161	76.8665	71.1413	64.6417	74.0593	69.3505	0.226596	1.17007	0.137742	0.189595	1.14044	0.214612	-0.0370006	0.974679	0.808999
Tb927.10.15450	hypothetical protein, conserved	29.2597	32.1631	30.7114	27.3805	28.7603	28.0704	28.1545	27.7108	27.9326	-0.12893	0.914509	0.328963	-0.1371	0.909345	0.301589	-0.00816994	0.994353	0.956217
Tb927.10.15460	EAP30/Vps36 family, putative	47.2819	51.611	49.4465	40.0016	38.8427	39.4221	42.2246	39.0731	40.6489	-0.327239	0.79706	0.0130268	-0.283586	0.821546	0.0316071	0.0436529	1.03072	0.740274
Tb927.10.15470	hypothetical protein, conserved	17.5994	18.59	18.0947	18.4315	16.5354	17.4835	19.9024	14.9513	17.4269	-0.0509775	0.965282	0.795162	-0.0577964	0.96073	0.772382	-0.00681921	0.995284	0.978587
Tb927.10.15480	transporter, putative	64.1553	65.6254	64.8903	62.9187	57.4073	60.163	60.4936	57.4102	58.9519	-0.109946	0.926623	0.379577	-0.138925	0.908195	0.26595	-0.0289791	0.980114	0.81588
Tb927.10.15490	GDP-mannose 4,6 dehydratase, putative	67.1858	66.5578	66.8718	76.2646	67.7722	72.0184	79.7335	67.0101	73.3718	0.106146	1.07635	0.470295	0.132681	1.09633	0.366482	0.0265343	1.01856	0.856999
Tb927.10.1550	proteasome regulatory non-ATP-ase subunit 5 (RPN5)	66.671	67.9513	67.3112	86.8133	83.9265	85.3699	83.8467	71.9097	77.8782	0.342698	1.26813	0.0124993	0.20954	1.15632	0.126253	-0.133159	0.911833	0.332242
Tb927.10.15500	SNARE protein, putative	25.5998	27.5514	26.5756	24.7434	26.1146	25.429	23.5625	28.1073	25.8349	-0.0625526	0.957568	0.727927	-0.0374102	0.974403	0.830815	0.0251427	1.01758	0.896728
Tb927.10.15510	hypothetical protein, conserved	33.9486	34.8834	34.416	44.6313	40.5962	42.6138	44.2358	37.2529	40.7444	0.306721	1.23689	0.0755579	0.240794	1.18164	0.162508	-0.0659267	0.955331	0.706303
Tb927.10.15520	signal recognition particle protein, putative	52.0336	46.9833	49.5085	72.2789	59.9418	66.1103	70.3485	59.8886	65.1186	0.416612	1.33479	0.0128425	0.394896	1.31485	0.0183618	-0.0217158	0.98506	0.896879
Tb927.10.15530	ABC transport system ATP-binding protein, putative	33.5554	32.68	33.1177	44.9876	43.2043	44.096	44.8136	44.3405	44.577	0.412613	1.33109	0.00055547	0.428583	1.34591	0.000338477	0.0159708	1.01113	0.895342
Tb927.10.15540	predicted VPS53-like domain protein	33.1754	33.8075	33.4914	35.2935	34.2528	34.7732	37.84	35.9989	36.9195	0.0538944	1.03806	0.65373	0.140153	1.10202	0.242765	0.0862587	1.06161	0.471928
Tb927.10.15550	hypothetical protein, conserved	57.3315	58.5514	57.9414	50.9111	52.2187	51.5649	53.8039	58.2886	56.0462	-0.168128	0.889997	0.249426	-0.0477627	0.967435	0.743222	0.120366	1.08701	0.409892
Tb927.10.15560	hypothetical protein, unlikely	43.5784	44.9999	44.2891	39.8414	42.3106	41.076	42.1533	50.5168	46.3351	-0.107415	0.92825	0.550579	0.0683353	1.04851	0.713139	0.175753	1.12955	0.330616
Tb927.10.15570	transcription factor IIa, putative (TFIIA-1)	29.4803	29.9331	29.7067	26.9466	24.1171	25.5319	28.3541	24.6662	26.5102	-0.21993	0.858607	0.129935	-0.165933	0.891352	0.254266	0.0539969	1.03814	0.70987
Tb927.10.15580	dynein light chain, putative	38.0835	35.0517	36.5676	43.6406	41.7574	42.699	40.221	46.1221	43.1716	0.222665	1.16689	0.216492	0.242387	1.18295	0.181749	0.0197229	1.01376	0.924547
Tb927.10.15590	macrophage infectivity potentiator, precursor, putative (MIP)	49.149	50.8431	49.9961	59.5807	49.6632	54.622	49.0603	46.9196	47.9899	0.125058	1.09055	0.434068	-0.0597788	0.959411	0.714987	-0.184839	0.879747	0.248873
Tb927.10.1560	hypothetical protein, conserved	35.291	33.0768	34.1839	61.6638	33.311	47.4874	51.9869	29.201	40.594	0.473785	1.38875	0.204795	0.247483	1.18713	0.50711	-0.226302	0.854823	0.544312
Tb927.10.15600	FKBP-type peptidylprolyl cis-trans isomerase, putative	35.6249	33.7657	34.6953	27.0532	27.3259	27.1895	24.6008	24.297	24.4489	-0.351411	0.783817	0.011261	-0.505196	0.704565	0.000285301	-0.153788	0.898887	0.271765
Tb927.10.15610	zinc finger protein, putative	24.4349	22.6561	23.5455	19.9785	18.8348	19.4067	19.6822	18.296	18.9891	-0.279806	0.823702	0.0368624	-0.311396	0.805862	0.0203195	-0.0315907	0.978341	0.816235
Tb927.10.15630	hypothetical protein, unlikely	28.4146	30.2377	29.3262	25.8409	26.4688	26.1549	23.2279	26.8337	25.0308	-0.164191	0.892429	0.348473	-0.222979	0.856794	0.196588	-0.0587912	0.960068	0.7317
Tb927.10.15640	WD domain, G-beta repeat, putative	38.0701	40.4059	39.238	36.4694	35.7645	36.117	36.5671	36.303	36.4351	-0.119797	0.920317	0.314236	-0.107009	0.928511	0.368636	0.012788	1.0089	0.915984
Tb927.10.15650	tRNA pseudouridine synthase A-like protein	18.1024	20.2879	19.1951	17.5503	20.815	19.1826	18.6469	20.2132	19.4301	0.00143111	1.00099	1	0.0186043	1.01298	0.91162	0.0171734	1.01197	0.912304
Tb927.10.15660	hypothetical protein, conserved	23.9686	24.6259	24.2972	34.4805	28.8254	31.653	32.9194	28.3803	30.6498	0.380321	1.30163	0.013586	0.334069	1.26056	0.0302234	-0.046251	0.96845	0.76395
Tb927.10.15670	hypothetical protein, conserved	29.805	32.2511	31.028	27.5635	36.7658	32.1647	27.7988	36.715	32.2569	0.0530652	1.03747	0.802422	0.0571151	1.04038	0.787349	0.00405005	1.00281	0.985245
Tb927.10.15680	hypothetical protein, conserved	37.0404	34.5742	35.8073	35.7181	34.1664	34.9423	35.5371	35.3647	35.4509	-0.035358	0.97579	0.827079	-0.014437	0.990043	0.929058	0.020921	1.01461	0.89731
Tb927.10.15690	anaphase promoting complex, subunit 10-like protein	44.3047	47.7507	46.0277	46.9479	50.3456	48.6467	47.568	56.2264	51.8972	0.0807924	1.0576	0.609501	0.175245	1.12916	0.265965	0.094454	1.06766	0.548158
Tb927.10.1570	ATPase subunit 9, putative	92.4662	98.3772	95.4217	106.286	97.4148	101.85	92.0061	81.0527	86.5294	0.0928153	1.06645	0.542102	-0.143134	0.90555	0.354577	-0.235951	0.849125	0.12326
Tb927.10.15700	hypothetical protein, conserved	40.641	36.3319	38.4865	33.3267	39.9143	36.6205	36.1815	40.2904	38.2359	-0.071554	0.951612	0.716149	-0.00934118	0.993546	0.962162	0.0622129	1.04407	0.751998
Tb927.10.15710	mitochondrial carrier protein (MCP7)	32.2713	33.1655	32.7184	46.5636	41.6185	44.091	48.0257	43.002	45.5138	0.428832	1.34614	0.00292396	0.474765	1.38969	0.000991364	0.0459344	1.03235	0.750338
Tb927.10.15720	proteasome regulatory non-ATP-ase subunit 9 (RPN9)	114.082	114.81	114.446	136.026	153.17	144.598	134.128	142.361	138.245	0.337761	1.26379	0.0184397	0.272747	1.20811	0.0569908	-0.0650138	0.955936	0.65001
Tb927.10.15730	SPRY domain/Ankyrin repeats (3 copies), putative	26.1775	25.2126	25.6951	27.3587	25.1299	26.2443	29.4534	25.1752	27.3143	0.0303981	1.02129	0.865963	0.0879681	1.06287	0.625035	0.0575701	1.04071	0.749182
Tb927.10.15740	hypothetical protein, conserved	25.2692	26.1625	25.7158	27.7769	30.2141	28.9955	26.6487	31.232	28.9403	0.174185	1.12833	0.235337	0.172288	1.12684	0.241792	-0.0018964	0.998686	0.989154
Tb927.10.15750	hypothetical protein, conserved	27.5754	21.6458	24.6106	27.8156	28.3028	28.0592	28.2404	27.0691	27.6548	0.189255	1.14017	0.263607	0.168144	1.12361	0.320478	-0.0211107	0.985474	0.901467
Tb927.10.15760	hypothetical protein, conserved	199.383	165.028	182.205	339.896	275.484	307.69	301.137	242.317	271.727	0.755719	1.68847	0.000351896	0.576374	1.4911	0.00630526	-0.179344	0.883104	0.393828
Tb927.10.15770	hypothetical protein, conserved	36.3923	39.3146	37.8534	39.7774	36.135	37.9562	36.9751	37.4196	37.1973	0.00268553	1.00186	0.98218	-0.025095	0.982756	0.852154	-0.0277807	0.980928	0.832358
Tb927.10.15780	hypothetical protein, conserved	21.6565	23.8251	22.7408	18.2417	18.4266	18.3342	17.5564	20.4338	18.9951	-0.310619	0.806295	0.0314713	-0.257802	0.836361	0.0731163	0.0528175	1.03729	0.720525
Tb927.10.15790	CHCH domain containing protein, putative	62.1504	68.956	65.5532	51.2853	51.7022	51.4937	53.2537	47.7145	50.4841	-0.348107	0.785614	0.0333754	-0.378935	0.769005	0.021142	-0.0308294	0.978857	0.859448
Tb927.10.1580	Domain of unknown function (DUF543), putative	26.4525	27.1663	26.8094	24.1083	24.3377	24.223	23.1317	28.2903	25.711	-0.145931	0.903796	0.426689	-0.0525415	0.964236	0.760938	0.0933927	1.06688	0.624184
Tb927.10.15800	actin related protein 2, putative	25.5327	25.8553	25.694	22.4322	20.8289	21.6305	21.0283	19.8858	20.4571	-0.249984	0.840906	0.0821384	-0.330058	0.795504	0.0217508	-0.0800759	0.946008	0.578433
Tb927.10.15810	Fcf1, putative	21.4363	23.1074	22.2719	27.8257	14.6342	21.23	25.2327	13.3817	19.3072	-0.0720468	0.951287	0.87393	-0.20912	0.865065	0.637247	-0.137077	0.90936	0.756231
Tb927.10.15820	hypothetical protein, conserved	38.4067	37.8289	38.1178	35.7391	23.2504	29.4947	29.1847	22.9379	26.0613	-0.373247	0.772043	0.14643	-0.55051	0.682779	0.0320692	-0.177267	0.884377	0.488619
Tb927.10.15830	hypothetical protein, conserved	53.614	55.7397	54.6769	60.1043	37.2855	48.6949	48.5846	39.8798	44.2322	-0.169369	0.889232	0.507632	-0.306802	0.808432	0.227725	-0.137435	0.909134	0.587193
Tb927.10.15840	hypothetical protein, conserved	17.0816	19.0805	18.0811	19.0086	16.1556	17.5821	18.5825	16.6625	17.6225	-0.0421438	0.971211	0.791953	-0.0382136	0.97386	0.810068	0.0039302	1.00273	0.983101
Tb927.10.15850	peroxin 12 (PEX12)	33.1419	32.7922	32.9671	40.6526	37.3935	39.0231	34.4437	33.4032	33.9234	0.242016	1.18264	0.0621003	0.0407418	1.02864	0.755341	-0.201276	0.869781	0.120107
Tb927.10.15860	hypothetical protein, conserved	32.9946	35.8617	34.4282	30.5487	27.4429	28.9958	27.5416	30.9669	29.2542	-0.25046	0.840629	0.178465	-0.232102	0.851394	0.207024	0.0183572	1.01281	0.937537
Tb927.10.15870	RNA binding protein, putative	30.4563	33.6217	32.039	28.8083	27.992	28.4001	28.4358	30.0812	29.2585	-0.174588	0.88602	0.279299	-0.129825	0.913942	0.418671	0.0447637	1.03151	0.787813
Tb927.10.15880	protein kinase, putative	18.7194	19.2558	18.9876	13.8522	15.9288	14.8905	15.2989	15.9169	15.6079	-0.348313	0.785502	0.0118279	-0.282155	0.822361	0.0419243	0.0661578	1.04692	0.631134
Tb927.10.15890	hypothetical protein, conserved	6.44587	5.23589	5.84088	6.36639	5.39414	5.88026	4.44743	5.447	4.94721	0.00474933	1.0033	0.984	-0.232478	0.851172	0.310242	-0.237239	0.848368	0.293473
Tb927.10.15910	glycerol uptake protein, putative	32.1587	31.5733	31.866	47.2415	41.6157	44.4286	45.0907	38.2927	41.6917	0.478599	1.39339	0.0011423	0.386596	1.30731	0.00857764	-0.0920023	0.93822	0.53143
Tb927.10.15920	hypothetical protein, conserved	38.4336	40.6813	39.5575	51.1186	40.0064	45.5625	44.0519	29.8839	36.9679	0.201941	1.15024	0.423888	-0.101248	0.932226	0.697154	-0.303193	0.810457	0.233088
Tb927.10.15930	pdz domain containing protein, putative	11.0522	11.3907	11.2214	8.51531	7.43313	7.97422	8.89718	7.71499	8.30609	-0.496883	0.708636	0.00669352	-0.437969	0.738173	0.0168681	0.0589132	1.04168	0.753048
Tb927.10.15940	cation transporter, putative	22.759	25.7015	24.2303	22.1944	20.9688	21.5816	20.6816	22.8948	21.7882	-0.168144	0.889987	0.294435	-0.15139	0.900383	0.34066	0.0167546	1.01168	0.926875
Tb927.10.15950	TFIID-like protein, putative (TRF4)	17.4492	18.014	17.7316	16.6974	15.0963	15.8968	18.2766	15.6862	16.9814	-0.160324	0.894824	0.395427	-0.0661682	0.955172	0.733968	0.0941576	1.06744	0.61396
Tb927.10.15960	hypothetical protein, conserved	36.4216	35.037	35.7293	47.8326	52.6448	50.2387	49.3979	50.571	49.9844	0.493262	1.40762	0.000617352	0.484722	1.39932	0.000763271	-0.00853876	0.994099	0.958035
Tb927.10.15970	Triglyceride lipase, putative	13.1219	12.6083	12.8651	11.3183	8.64075	9.97954	10.5981	8.99315	9.79561	-0.371026	0.773232	0.0663311	-0.395984	0.759971	0.0495	-0.0249595	0.982848	0.901048
Tb927.10.15980	hypothetical protein	25.2121	29.4172	27.3147	25.9526	19.1949	22.5738	31.3614	19.7723	25.5669	-0.278939	0.824197	0.386966	-0.10056	0.932671	0.761772	0.178384	1.13162	0.578506
Tb927.10.160	RNA polymerase II	56.4949	58.1847	57.3398	35.872	28.3799	32.126	37.0679	28.2078	32.6379	-0.837727	0.559524	2.10696e-05	-0.815135	0.568355	3.49734e-05	0.0225908	1.01578	0.909632
Tb927.10.1600	hypothetical protein, conserved	25.8075	27.906	26.8567	20.1804	20.7977	20.489	20.5991	22.0846	21.3419	-0.389707	0.763285	0.00944089	-0.330064	0.795501	0.0276534	0.0596433	1.04221	0.696726
Tb927.10.16010	hypothetical protein	3.07825	2.2798	2.67902	3.53091	2.68058	3.10575	2.6747	4.51496	3.59483	0.20008	1.14876	0.608683	0.444162	1.36052	0.264558	0.24414	1.18439	0.541571
Tb927.10.16020	pre-RNA processing PIH1/Nop17, putative	48.4954	48.7085	48.602	39.7648	32.9533	36.3591	51.2561	36.821	44.0386	-0.420212	0.747315	0.0406237	-0.144406	0.904752	0.483932	0.275807	1.21067	0.17776
Tb927.10.16030	mitogen activated protein kinase 4, putative (MAPK2)	36.4759	37.5906	37.0333	28.2819	20.3431	24.3125	28.0063	19.7328	23.8695	-0.609508	0.65542	0.0128095	-0.636139	0.643433	0.00942887	-0.0266333	0.981709	0.915204
Tb927.10.16040	oxidoreductase-protein, putative	33.9696	35.5867	34.7782	29.6558	28.1804	28.9181	31.0107	28.5874	29.799	-0.266875	0.831118	0.0389292	-0.223918	0.856237	0.0835258	0.0429564	1.03022	0.739769
Tb927.10.16050	hypothetical protein, conserved	62.9653	63.5124	63.2389	54.6396	58.5745	56.607	52.7237	59.9964	56.3601	-0.15863	0.895875	0.289871	-0.163988	0.892554	0.272746	-0.00535882	0.996292	0.97167
Tb927.10.16060	hypothetical protein, conserved	59.492	57.8596	58.6758	50.5922	48.129	49.3606	46.6615	46.3239	46.4927	-0.250681	0.8405	0.120957	-0.335891	0.792294	0.0375873	-0.0852137	0.942645	0.598482
Tb927.10.16070	eukaryotic translation initiation factor 4e, putative	26.7299	24.4881	25.609	41.4776	28.8846	35.1811	35.0921	23.769	29.4305	0.455985	1.37172	0.0974597	0.198022	1.14712	0.470973	-0.257964	0.836267	0.349209
Tb927.10.16080	hypothetical protein, conserved	115.197	112.734	113.966	120.538	100.95	110.744	106.051	90.1853	98.118	-0.0432158	0.970489	0.798488	-0.217829	0.859859	0.188011	-0.174614	0.886004	0.288898
Tb927.10.16090	hypothetical protein, conserved	20.8748	22.6952	21.785	18.412	16.6985	17.5553	16.8498	17.8618	17.3558	-0.312884	0.805031	0.0226915	-0.327076	0.79715	0.0168395	-0.0141927	0.990211	0.912962
Tb927.10.1610	hypothetical protein, conserved	129.609	134.077	131.843	98.1762	97.1384	97.6573	106.664	110.194	108.429	-0.433191	0.740622	0.000519165	-0.281568	0.822696	0.0236866	0.151623	1.11082	0.226099
Tb927.10.16100	FK506-binding protein (FKBP)-type peptidyl-prolyl isomerase, putative	126.068	100.455	113.261	105.175	192.821	148.998	96.2711	178.803	137.537	0.395864	1.31573	0.318845	0.280411	1.21454	0.479927	-0.115453	0.923092	0.770924
Tb927.10.16110	hypothetical protein, conserved	24.0308	19.849	21.9399	28.4728	26.8387	27.6557	27.6013	27.6894	27.6453	0.333189	1.2598	0.0362375	0.333561	1.26012	0.036342	0.000372015	1.00026	1
Tb927.10.16120	inosine-5'-monophosphate dehydrogenase	184.229	179.778	182.004	231.279	256.821	244.05	227.334	243.948	235.641	0.423341	1.34103	0.011353	0.372711	1.29478	0.0257782	-0.0506294	0.965515	0.76178
Tb927.10.16130	hypothetical protein, unlikely	47.1081	45.6603	46.3842	48.1638	50.3888	49.2763	51.1488	45.537	48.3429	0.0900844	1.06443	0.588731	0.0525732	1.03711	0.740968	-0.0375123	0.974334	0.851492
Tb927.10.16140	Adenylate/guanylate cyclase, putative	65.3329	70.8801	68.1065	64.7656	60.1597	62.4627	57.8937	61.2964	59.5951	-0.125788	0.916503	0.349199	-0.191848	0.875484	0.150939	-0.0660605	0.955243	0.617813
Tb927.10.16150	ATP-dependent zinc metallopeptidase, putative	29.8489	31.0049	30.4269	26.6091	29.3165	27.9628	24.6109	28.9566	26.7838	-0.120756	0.919706	0.411009	-0.182156	0.881385	0.214679	-0.0614011	0.958333	0.676143
Tb927.10.16160	protein kinase, putative	17.8451	17.9639	17.9045	14.1524	18.1246	16.1385	14.8091	20.8191	17.8141	-0.146463	0.903462	0.547022	-0.00329276	0.99772	0.986081	0.143173	1.10433	0.560477
Tb927.10.16170	potassium voltage-gated channel, putative	22.011	22.3208	22.1659	19.9412	14.6731	17.3071	21.242	17.3449	19.2935	-0.361458	0.778378	0.107936	-0.202823	0.868849	0.366991	0.158637	1.11623	0.481911
Tb927.10.16180	hypothetical protein, conserved	13.3981	13.0446	13.2213	11.2508	11.1304	11.1906	11.5315	12.009	11.7703	-0.240967	0.846178	0.153797	-0.165999	0.891311	0.324362	0.0749683	1.05334	0.669626
Tb927.10.1620	phosphoserine/threonine/tyrosine-binding protein, putative	32.6245	30.441	31.5328	31.2835	28.5194	29.9014	31.2005	29.0692	30.1348	-0.0778104	0.947495	0.569846	-0.0662739	0.955102	0.62835	0.0115364	1.00803	0.934765
Tb927.10.1630	atp-binding cassette sub-family e member 1 (ABCE1)	60.8544	60.3374	60.5959	105.683	73.7727	89.728	103.83	65.9128	84.8713	0.566001	1.48041	0.040678	0.485629	1.4002	0.078821	-0.0803719	0.945814	0.770954
Tb927.10.1650	hypothetical protein, conserved	20.2467	22.97	21.6084	14.0371	12.0982	13.0677	15.0797	8.21051	11.6451	-0.727534	0.603935	0.0363883	-0.900878	0.535561	0.0101408	-0.173359	0.886775	0.628352
Tb927.10.1660	hypothetical protein, conserved	31.0957	26.6472	28.8714	24.4757	18.5302	21.5029	24.3239	16.7602	20.542	-0.427599	0.743498	0.099636	-0.49443	0.709842	0.0573445	-0.0668331	0.954731	0.800042
Tb927.10.1670	hypothetical protein	7.44988	9.80887	8.62938	10.7609	12.3319	11.5464	9.53722	13.5941	11.5657	0.42424	1.34187	0.14034	0.4335	1.35051	0.138374	0.00926957	1.00645	1
Tb927.10.1680	histone deacetylase 1 (DAC1)	30.0964	29.3226	29.7095	20.9652	21.0304	20.9978	22.5483	20.2441	21.3962	-0.500557	0.706834	0.0005378	-0.475851	0.719043	0.00103964	0.0247053	1.01727	0.861557
Tb927.10.1690	nucleotide binding protein, putative (NBP 1)	41.014	43.2977	42.1559	31.5191	34.421	32.9701	27.5968	35.2869	31.4418	-0.35345	0.78271	0.0415584	-0.419915	0.747469	0.015333	-0.0664672	0.954974	0.699689
Tb927.10.170	pseudouridine synthase, Cbf5p	132.647	122.164	127.406	214.355	162.75	188.553	198.818	148.696	173.757	0.565262	1.47966	0.0112667	0.44734	1.36352	0.0446694	-0.117923	0.921514	0.596037
Tb927.10.1700	hypothetical protein, conserved	50.107	54.8522	52.4796	32.6377	31.5934	32.1155	34.6545	34.3267	34.4906	-0.708931	0.611773	2.65344e-08	-0.605667	0.657167	1.92657e-06	0.103263	1.0742	0.419538
Tb927.10.1710	DNA polymerase eta, putative	59.9319	59.1656	59.5487	45.3214	51.579	48.4502	45.9064	50.5832	48.2448	-0.296457	0.814249	0.0271171	-0.302884	0.81063	0.0240936	-0.00642712	0.995555	0.963935
Tb927.10.1720	ATP-dependent DEAD/H RNA helicase, putative	29.0591	30.09	29.5745	34.3383	23.5229	28.9306	34.7867	25.096	29.9413	-0.033196	0.977253	0.895067	0.0166166	1.01158	0.944814	0.0498129	1.03513	0.839454
Tb927.10.1730	hypothetical protein, conserved	46.0068	46.5819	46.2943	44.6851	43.6766	44.1808	38.1571	39.5598	38.8584	-0.0677818	0.954104	0.589208	-0.251967	0.839751	0.0437278	-0.184187	0.880145	0.139323
Tb927.10.1740	hypothetical protein, conserved	33.1549	33.7708	33.4628	31.3064	23.9451	27.6257	30.3835	24.7881	27.5858	-0.279183	0.824057	0.151375	-0.28057	0.823265	0.148909	-0.00138792	0.999038	0.994858
Tb927.10.1750	hypothetical protein, conserved	30.7601	27.7262	29.2432	29.814	23.7013	26.7577	22.6973	24.9072	23.8022	-0.13178	0.912705	0.506063	-0.295323	0.81489	0.129061	-0.163547	0.892827	0.395112
Tb927.10.1760	hypothetical protein	4.95154	6.55411	5.75282	4.29267	4.09955	4.19611	2.4899	5.85511	4.17251	-0.456014	0.728998	0.332342	-0.442778	0.735716	0.332092	0.0132268	1.00921	1
Tb927.10.1770	hypothetical protein	49.6237	47.772	48.6978	51.394	49.3678	50.3809	51.4705	63.0202	57.2454	0.0485283	1.03421	0.754378	0.235426	1.17725	0.129423	0.186899	1.13831	0.228802
Tb927.10.1780	hypothetical protein	50.2699	54.2802	52.275	40.2003	45.7706	42.9855	49.1335	55.7497	52.4416	-0.277401	0.825076	0.124885	0.00837502	1.00582	0.977911	0.285783	1.21907	0.111917
Tb927.10.1790	hypothetical protein	2.13839	4.90443	3.52141	2.32885	4.55152	3.44018	3.26059	5.13924	4.19991	-0.0173768	0.988028	0.98281	0.262639	1.19967	0.675814	0.28008	1.21426	0.634265
Tb927.10.180	ATP synthase F1 subunit gamma protein, putative	149.205	159.679	154.442	137.393	134.715	136.054	93.3439	93.0085	93.1762	-0.18301	0.880863	0.139415	-0.729047	0.603302	4.90023e-09	-0.546039	0.684898	1.12916e-05
Tb927.10.1800	methyltransferase domain containing protein, putative	21.5763	22.7368	22.1566	19.8523	22.215	21.0336	18.4995	19.5601	19.0298	-0.0726643	0.95088	0.648287	-0.218213	0.859629	0.175167	-0.145552	0.904034	0.368468
Tb927.10.1810	RING-H2 zinc finger, putative	36.3907	32.6466	34.5186	36.1238	31.1506	33.6372	34.4601	30.7959	32.628	-0.0418914	0.971381	0.839001	-0.0846662	0.943003	0.663411	-0.0427765	0.970785	0.822862
Tb927.10.1820	hypothetical protein, conserved	36.9308	39.5779	38.2543	25.2388	25.433	25.3359	28.8359	26.8792	27.8575	-0.594205	0.662409	9.87434e-05	-0.45908	0.72745	0.00263573	0.135125	1.09819	0.376305
Tb927.10.1830	syntaxin, putative	64.3775	70.3712	67.3744	56.418	42.0777	49.2478	56.6008	48.9885	52.7947	-0.454838	0.729592	0.0186993	-0.35301	0.782949	0.0673458	0.101828	1.07313	0.601365
Tb927.10.1840	hypothetical protein, conserved	42.4153	44.9557	43.6855	34.2305	36.2171	35.2238	33.7925	37.7973	35.7949	-0.309929	0.806681	0.0208446	-0.286129	0.8201	0.0327038	0.0238001	1.01663	0.862578
Tb927.10.1850	WD domain, G-beta repeat, putative	49.9863	50.844	50.4151	43.1083	43.7194	43.4138	42.8346	46.4817	44.6582	-0.215511	0.861241	0.0875038	-0.173922	0.88643	0.16688	0.0415891	1.02925	0.745357
Tb927.10.1860	hypothetical protein, conserved	52.8474	55.7047	54.2761	58.0759	65.9752	62.0255	54.3416	67.5694	60.9555	0.193379	1.14344	0.235398	0.168846	1.12416	0.301342	-0.024532	0.983139	0.87937
Tb927.10.1870	hypothetical protein, conserved	59.1692	60.9753	60.0723	57.2637	53.6486	55.4562	59.5371	53.4264	56.4817	-0.116517	0.922412	0.434526	-0.0907551	0.939031	0.545532	0.0257619	1.01802	0.862342
Tb927.10.1880	hypothetical protein, conserved	61.0218	62.8955	61.9587	57.0216	48.71	52.8658	55.8477	49.1478	52.4978	-0.231294	0.85187	0.15526	-0.240878	0.84623	0.138541	-0.00958439	0.993379	0.954055
Tb927.10.1890	cysteine peptidase, Clan CA, family C2, putative	39.8448	39.5237	39.6843	41.1526	43.4202	42.2864	39.3641	43.7316	41.5479	0.0917588	1.06567	0.547503	0.0664658	1.04715	0.663584	-0.025293	0.982621	0.868094
Tb927.10.190	40S ribosomal protein S6, putative	615.921	549.262	582.592	851.239	985.912	918.575	769.905	1061.36	915.633	0.656956	1.57675	0.00540953	0.652377	1.57176	0.00574054	-0.00457891	0.996831	0.984452
Tb927.10.1900	DNA topoisomerase IA, putative	25.4068	23.2915	24.3492	28.9009	29.835	29.3679	30.7489	28.2202	29.4846	0.270694	1.20639	0.0371373	0.275276	1.21023	0.0337721	0.00458272	1.00318	0.969535
Tb927.10.1910	serine/threonine protein kinase, putative	27.5524	24.4846	26.0185	25.451	22.9339	24.1925	23.4791	21.3682	22.4236	-0.105478	0.929497	0.47479	-0.214982	0.861557	0.144767	-0.109504	0.926906	0.457093
Tb927.10.1930	hypothetical protein, conserved	34.9673	37.7085	36.3379	28.6845	23.8652	26.2749	28.3241	20.9046	24.6144	-0.468893	0.722519	0.0163794	-0.563845	0.676497	0.00396916	-0.0949538	0.936302	0.628914
Tb927.10.1940	serine/threonine-protein kinase, putative	15.8256	15.3299	15.5778	15.6163	9.43493	12.5256	17.217	9.73489	13.476	-0.317862	0.802258	0.392885	-0.212422	0.863087	0.569471	0.105441	1.07582	0.777315
Tb927.10.1950	leucine-rich repeat protein (LRRP), putative	31.2749	29.6419	30.4584	26.4756	20.5634	23.5195	25.5617	21.2772	23.4195	-0.374768	0.771229	0.0384165	-0.380386	0.768232	0.0354996	-0.00561772	0.996114	0.975362
Tb927.10.1960	hypothetical protein, conserved	29.405	31.2715	30.3382	32.3142	23.1797	27.7469	33.5551	21.4044	27.4798	-0.129699	0.914022	0.625865	-0.143934	0.905048	0.588726	-0.0142356	0.990181	0.958267
Tb927.10.1970	CHAT domain containing protein, putative	46.5732	44.7207	45.647	44.9213	51.122	48.0216	47.0224	51.6567	49.3395	0.0734603	1.05224	0.646912	0.112427	1.08105	0.48266	0.0389669	1.02738	0.807456
Tb927.10.1980	hypothetical protein, conserved	33.1188	31.9274	32.5231	34.6489	32.2246	33.4367	34.6042	32.9578	33.781	0.0391944	1.02754	0.751613	0.0542501	1.03832	0.66252	0.0150558	1.01049	0.905695
Tb927.10.1990	major vault protein, putative (MVP)	79.5416	78.7846	79.1631	73.3001	74.5627	73.9314	69.1024	77.661	73.3817	-0.0985908	0.933945	0.507886	-0.10909	0.927173	0.46324	-0.0104993	0.992749	0.943456
Tb927.10.200	vacuolar ATP synthase, putative	490.664	417.337	454	566.685	592.332	579.509	488.347	530.644	509.496	0.352189	1.2765	0.0454071	0.166484	1.12232	0.3441	-0.185705	0.879219	0.290765
Tb927.10.2000	actin-like protein, putative	46.8783	48.5179	47.6981	43.1346	47.0697	45.1022	49.278	52.9873	51.1327	-0.079889	0.94613	0.526082	0.100909	1.07245	0.42644	0.180799	1.13351	0.151883
Tb927.10.2010	hexokinase (HK1)	822.16	731.571	776.865	546.267	1396.89	971.58	520.615	1336.27	928.441	0.32269	1.25066	0.577241	0.257168	1.19513	0.65676	-0.0655221	0.955599	0.909803
Tb927.10.2030	hypothetical protein, conserved	40.7115	40.6773	40.6944	32.7449	36.3471	34.546	28.9558	32.0642	30.51	-0.23523	0.84955	0.0789817	-0.41439	0.750337	0.00203539	-0.179161	0.883216	0.182659
Tb927.10.2040	protein kinase, putative	41.2201	40.5766	40.8984	37.2785	34.2385	35.7585	34.4085	36.28	35.3443	-0.194424	0.873922	0.123419	-0.210148	0.864449	0.0950129	-0.0157246	0.98916	0.898217
Tb927.10.2050	hypothetical protein, conserved	34.5557	36.2845	35.4201	27.0968	27.6651	27.381	27.8283	28.3108	28.0695	-0.370951	0.773273	0.00403261	-0.335218	0.792664	0.00937619	0.0357327	1.02508	0.784352
Tb927.10.2060	hypothetical protein, conserved	28.007	27.3459	27.6765	23.6795	17.7919	20.7357	23.675	18.0533	20.8642	-0.417877	0.748525	0.0402607	-0.408845	0.753226	0.0447641	0.00903157	1.00628	0.965791
Tb927.10.2070	hypothetical protein, conserved	24.8143	28.7522	26.7833	25.7514	28.1844	26.9679	25.5744	28.8523	27.2133	0.0117423	1.00817	0.958232	0.0253362	1.01772	0.901449	0.0135943	1.00947	0.94683
Tb927.10.2080	hypothetical protein, conserved	59.5543	60.9376	60.246	75.9288	57.4863	66.7076	73.2517	51.6782	62.4649	0.145686	1.10626	0.517062	0.0505147	1.03563	0.82109	-0.0951715	0.936161	0.674212
Tb927.10.2090	elongation factor 1-alpha (TEF1)	1390.47	1126.09	1258.28	2485.66	2093.8	2289.73	2134.6	1885.17	2009.89	0.863708	1.81971	0.000188118	0.675649	1.59732	0.00339502	-0.188058	0.877786	0.412877
Tb927.10.210	GPI transamidase component GAA1 (TbGAA1)	82.419	82.2236	82.3213	98.381	96.9929	97.687	95.3277	84.447	89.8874	0.246825	1.18659	0.064127	0.126225	1.09143	0.343094	-0.1206	0.919805	0.366388
Tb927.10.2120	U1 small nuclear ribonucleoprotein C, putative	34.677	32.3504	33.5137	29.5251	29.8874	29.7062	25.7561	29.8599	27.808	-0.173655	0.886594	0.319019	-0.265788	0.831744	0.125177	-0.0921362	0.938133	0.59319
Tb927.10.2130	Vps51/Vps67, putative	37.8416	41.6405	39.7411	38.2055	33.6327	35.9191	42.1669	33.875	38.0209	-0.146441	0.903477	0.37809	-0.0647162	0.956133	0.698647	0.0817246	1.05828	0.621641
Tb927.10.2150	Protein of unknown function, DUF607, putative	53.4024	55.3688	54.3856	46.686	50.8402	48.7631	44.5707	50.0838	47.3273	-0.155994	0.897514	0.293726	-0.198595	0.871399	0.181375	-0.0426011	0.970903	0.775849
Tb927.10.2160	hypothetical protein, conserved	49.6731	53.1932	51.4331	51.1805	63.0088	57.0946	47.7117	65.4588	56.5852	0.152392	1.11141	0.486776	0.140301	1.10213	0.523702	-0.0120911	0.991654	0.955829
Tb927.10.2170	hypothetical protein	29.3339	28.5645	28.9492	25.4542	30.3289	27.8915	28.8868	26.5186	27.7027	-0.0418509	0.971408	0.810254	-0.0690687	0.953253	0.725754	-0.0272209	0.981309	0.935071
Tb927.10.2180	Rtr1/RPAP2 family, putative	20.4937	20.2915	20.3926	15.9126	16.1496	16.0311	16.1523	14.8968	15.5245	-0.346763	0.786346	0.0159054	-0.395444	0.760255	0.00623125	-0.0486832	0.966818	0.745412
Tb927.10.2190	Protein of unknown function (DUF667), putative	186.558	158.679	172.619	284.894	269.125	277.009	273.831	243.758	258.795	0.682244	1.60463	4.097e-05	0.584008	1.49901	0.000439902	-0.0982363	0.934174	0.553052
Tb927.10.220	60S ribosomal protein L37a, putative	603.321	550.666	576.994	1015.18	972.192	993.686	787.031	1059.81	923.423	0.784181	1.72211	7.31518e-05	0.678764	1.60077	0.000589182	-0.105416	0.929537	0.590955
Tb927.10.2200	hypothetical protein, conserved	42.4577	46.0785	44.2681	46.2643	42.8857	44.575	43.992	40.4522	42.2221	0.00888766	1.00618	0.947362	-0.0694741	0.952985	0.617679	-0.0783623	0.947132	0.569198
Tb927.10.2210	Peptidase C19, ubiquitin carboxyl-terminal hydrolase, putative	30.0729	33.2436	31.6583	16.9709	24.8261	20.8985	17.5518	22.8104	20.1811	-0.597205	0.661033	0.0105043	-0.648191	0.63808	0.00555757	-0.050987	0.965276	0.829221
Tb927.10.2220	piwi-like protein 1	29.8806	30.456	30.1683	23.8054	33.2449	28.5251	24.0802	32.5022	28.2912	-0.079965	0.946081	0.718881	-0.0919487	0.938255	0.679296	-0.0119838	0.991728	0.957873
Tb927.10.2230	NADPH:adrenodoxin oxidoreductase, mitochondrial, putative	32.4956	35.1736	33.8346	28.2003	34.3522	31.2763	31.2227	36.7808	34.0018	-0.111938	0.925344	0.496587	0.00820917	1.00571	0.964418	0.120148	1.08685	0.467146
Tb927.10.2240	hypothetical protein, conserved	126.61	120.887	123.749	223.327	195.092	209.209	191.519	165.326	178.423	0.757398	1.69044	3.20465e-05	0.527719	1.44165	0.00367272	-0.229679	0.852825	0.204866
Tb927.10.2250	ubiquitin-conjugating enzyme variant Kua homologue, putative	32.5353	31.4415	31.9884	27.9944	33.135	30.5647	23.5887	28.9306	26.2597	-0.0634666	0.956962	0.723336	-0.281696	0.822623	0.119115	-0.218232	0.859618	0.228183
Tb927.10.2260	Ubiquitin family, putative	34.0021	35.7852	34.8937	37.3029	38.726	38.0145	38.6236	37.6658	38.1447	0.123909	1.08968	0.304841	0.128284	1.09299	0.287176	0.00437484	1.00304	0.970236
Tb927.10.2270	vacuolar protein sorting-associated protein 35, putative	63.1857	61.182	62.1839	71.8799	74.7473	73.3136	67.9811	70.7839	69.3825	0.237649	1.17907	0.0956539	0.158148	1.11585	0.267642	-0.0795018	0.946384	0.576885
Tb927.10.2280	hypothetical protein, conserved	22.1223	22.9437	22.533	32.3671	25.2415	28.8043	29.5995	24.8051	27.2023	0.352147	1.27646	0.0506476	0.270159	1.20594	0.134099	-0.0819882	0.944755	0.648772
Tb927.10.2290	chaperone protein DNAj, putative	65.1135	61.6436	63.3785	82.5247	61.4644	71.9946	88.3244	59.6976	74.011	0.183211	1.13541	0.440676	0.222895	1.16707	0.348189	0.0396839	1.02789	0.867642
Tb927.10.230	proteasome subunit alpha type-5, putative	140.402	143.405	141.903	177.749	203.487	190.618	180.426	209.519	194.973	0.426266	1.34375	0.00453316	0.458876	1.37447	0.00225162	0.0326104	1.02286	0.827935
Tb927.10.2300	hypothetical protein, conserved	72.0541	87.5619	79.808	53.633	66.1339	59.8835	57.3145	62.6926	60.0036	-0.412236	0.751458	0.0229585	-0.410599	0.752311	0.0237997	0.00163625	1.00113	0.991997
Tb927.10.2310	hypothetical protein, conserved	30.2581	28.5083	29.3832	35.1416	25.881	30.5113	36.1184	27.3891	31.7538	0.0525946	1.03713	0.804853	0.110452	1.07957	0.606033	0.0578575	1.04092	0.789262
Tb927.10.2320	hypothetical protein, conserved	43.3666	40.5771	41.9719	45.5595	42.0873	43.8234	46.0037	43.3081	44.6559	0.0612382	1.04336	0.644356	0.0886792	1.0634	0.504965	0.0274413	1.0192	0.838845
Tb927.10.2330	hypothetical protein, conserved	96.4854	98.8102	97.6478	86.7921	109.022	97.9068	113.498	124.37	118.934	0.00517791	1.0036	0.977993	0.284928	1.21835	0.0671334	0.279751	1.21399	0.071197
Tb927.10.2340	SNARE domain containing protein, putative	77.6029	78.6461	78.1245	68.7641	64.5715	66.6678	70.6383	63.678	67.1581	-0.230161	0.85254	0.163846	-0.220404	0.858325	0.183734	0.00975651	1.00679	0.954536
Tb927.10.2350	pyruvate dehydrogenase complex E3 binding protein, putative	133.936	134.43	134.183	93.2757	94.1827	93.7292	81.5765	86.2751	83.9258	-0.517509	0.698577	1.42399e-05	-0.676318	0.62576	1.53192e-08	-0.15881	0.895763	0.183416
Tb927.10.2360	hypothetical protein	116.649	138.408	127.529	88.6162	69.5	79.0581	86.2751	68.5198	77.3975	-0.69139	0.619257	0.000602141	-0.721914	0.606292	0.000343389	-0.0305256	0.979064	0.880404
Tb927.10.2370	RNA-binding protein, putative (LA)	143.152	134.591	138.871	322.736	209.807	266.272	327.781	199.156	263.468	0.938947	1.91713	0.00284576	0.923652	1.89691	0.00332392	-0.0152943	0.989455	0.961066
Tb927.10.2380	Tetratricopeptide repeat, putative	56.1111	57.2059	56.6585	69.0305	72.3966	70.7136	66.1277	68.2749	67.2013	0.319836	1.24819	0.0223691	0.246292	1.18615	0.0785977	-0.0735437	0.950301	0.599053
Tb927.10.2390	casein kinase I, putative	25.0225	25.9516	25.487	21.8079	25.3337	23.5708	23.7311	29.5462	26.6387	-0.11069	0.926145	0.531917	0.0663415	1.04706	0.716568	0.177033	1.13056	0.320323
Tb927.10.240	peroxin 14, putative (PEX14)	65.4588	67.7032	66.581	80.1204	78.5196	79.32	82.0269	83.1272	82.577	0.252358	1.19115	0.0314807	0.310732	1.24034	0.00811762	0.0583752	1.04129	0.61919
Tb927.10.2400	hypothetical protein	14.0544	15.6438	14.8491	15.6441	17.1383	16.3912	13.6216	16.9627	15.2921	0.146286	1.10672	0.475584	0.0517657	1.03653	0.830503	-0.0945237	0.936581	0.632609
Tb927.10.2410	MSP-C, putative (MSP-C)	84.4194	90.7424	87.5809	87.2887	69.426	78.3573	88.2564	76.9382	82.5973	-0.161185	0.89429	0.356111	-0.0848749	0.942866	0.627173	0.0763104	1.05432	0.662306
Tb927.10.2440	Metacaspase-4 (MCA4)	116.304	99.0169	107.661	159.666	166.351	163.008	170.978	191.375	181.176	0.598571	1.51422	0.000130242	0.751177	1.68317	1.63911e-06	0.152607	1.11158	0.327126
Tb927.10.2450	hypothetical protein	14.2739	17.4446	15.8593	14.7252	13.1507	13.938	14.6965	16.6004	15.6485	-0.192732	0.874947	0.361327	-0.0135892	0.990625	0.941464	0.179152	1.13222	0.402091
Tb927.10.2460	DnaJ domain containing protein, putative	34.0156	33.9724	33.994	28.8474	25.382	27.1147	29.1818	21.8486	25.5152	-0.326996	0.797195	0.0683845	-0.415764	0.749622	0.0207806	-0.0887696	0.940324	0.62347
Tb927.10.2470	Cleft lip and palate transmembrane protein 1 (CLPTM1), putative	93.146	87.9928	90.5694	108.236	97.6501	102.943	107.219	96.9174	102.068	0.184427	1.13637	0.212192	0.17213	1.12672	0.244326	-0.0122967	0.991513	0.934114
Tb927.10.2480	hypothetical protein, conserved	26.3208	28.6843	27.5025	25.174	23.8395	24.5068	25.37	23.0585	24.2142	-0.166934	0.890734	0.201367	-0.184644	0.879866	0.158159	-0.0177108	0.987799	0.894397
Tb927.10.2490	glucose-6-phosphate 1-dehydrogenase (G6PD)	43.9241	44.4492	44.1866	56.2035	47.21	51.7068	54.294	46.8123	50.5532	0.225689	1.16934	0.133987	0.193304	1.14338	0.19949	-0.0323842	0.977803	0.830159
Tb927.10.250	hypothetical protein, conserved	32.2811	34.2481	33.2646	31.9625	32.3481	32.1553	31.3658	34.9536	33.1597	-0.048818	0.966728	0.705027	-0.00353031	0.997556	0.976349	0.0452878	1.03189	0.728084
Tb927.10.2500	hypothetical protein, conserved	25.4625	27.1747	26.3186	18.8403	20.8354	19.8378	18.0246	19.1968	18.6107	-0.405538	0.754955	0.00948937	-0.498458	0.707863	0.00149397	-0.0929224	0.937622	0.559241
Tb927.10.2510	hypothetical protein, conserved	37.2612	39.3567	38.3089	34.8374	36.6504	35.7439	36.9048	40.4765	38.6906	-0.099373	0.933439	0.447496	0.0152961	1.01066	0.91164	0.11467	1.08273	0.381937
Tb927.10.2520	PrimPol-like protein 2 (ppl2)	42.4379	43.6046	43.0213	42.7376	40.4502	41.5939	44.5584	40.8651	42.7118	-0.0491293	0.966519	0.698312	-0.0110858	0.992345	0.932988	0.0380435	1.02672	0.762358
Tb927.10.2530	adenylate kinase, putative	137.466	125.701	131.584	195.835	131.179	163.507	186.487	124.699	155.593	0.312774	1.24209	0.244174	0.241188	1.18197	0.368977	-0.0715857	0.951591	0.790072
Tb927.10.2540	adenylate kinase, putative	52.9427	57.4299	55.1863	57.1472	57.818	57.4826	59.5709	62.552	61.0615	0.0589764	1.04173	0.661447	0.146658	1.107	0.274227	0.0876825	1.06266	0.512698
Tb927.10.2550	malate dehydrogenase-related	31.9013	33.1323	32.5168	28.2638	30.3682	29.316	21.0294	26.3878	23.7086	-0.148543	0.902161	0.376425	-0.452218	0.730919	0.00717	-0.303678	0.810184	0.0705904
Tb927.10.2560	mitochondrial malate dehydrogenase (mMDH)	147.157	161.808	154.482	84.0243	114.044	99.034	75.3088	105.359	90.3341	-0.640706	0.641399	0.00499025	-0.773237	0.585103	0.000720601	-0.132531	0.91223	0.560694
Tb927.10.2570	lysosomal alpha-mannosidase precursor, putative	69.2971	70.5369	69.917	49.7811	44.7483	47.2647	42.3492	38.2869	40.3181	-0.56528	0.675824	0.000128924	-0.79464	0.576487	8.16758e-08	-0.229361	0.853013	0.120079
Tb927.10.2580	Nucleolar protein 12 (25kDa), putative	54.9776	56.5589	55.7683	61.3966	48.4348	54.9157	62.1822	52.3806	57.2814	-0.0240997	0.983434	0.896371	0.0373569	1.02623	0.829854	0.061457	1.04352	0.72819
Tb927.10.2590	methyltransferase domain containing protein, putative	15.3386	15.6963	15.5175	14.0811	13.9322	14.0067	14.7232	13.8785	14.3009	-0.148001	0.9025	0.249872	-0.118967	0.920847	0.357626	0.0290347	1.02033	0.820451
Tb927.10.260	BolA-like protein, putative	112.656	110.586	111.621	90.0282	115.88	102.954	95.3346	135.641	115.488	-0.114442	0.923739	0.63081	0.0517169	1.0365	0.834922	0.166161	1.12207	0.488353
Tb927.10.2600	hypothetical protein, conserved	26.55	28.3011	27.4256	26.6193	31.3704	28.9949	26.1599	32.3772	29.2686	0.0815827	1.05818	0.634355	0.0954557	1.0684	0.577896	0.0138733	1.00966	0.93679
Tb927.10.2610	Domain of unknown function (DUF1935), putative	43.7444	40.6841	42.2142	41.2248	51.6339	46.4294	37.5045	47.2899	42.3972	0.138463	1.10073	0.455271	0.00750035	1.00521	0.971515	-0.130963	0.913222	0.477553
Tb927.10.2620	CS domain containing protein, putative	137.984	135.412	136.698	154.555	165.182	159.869	152.094	162.048	157.071	0.226462	1.16996	0.0649102	0.200955	1.14946	0.101619	-0.0255068	0.982475	0.835666
Tb927.10.2630	Regulator of Vps4 activity in the MVB pathway, putative	61.935	62.7344	62.3347	54.2683	60.8649	57.5666	55.0488	65.2766	60.1627	-0.113561	0.924304	0.449489	-0.0494644	0.966295	0.739787	0.0640969	1.04543	0.672524
Tb927.10.2640	intraflagellar transport protein 81 (IFT81)	102.961	97.8736	100.417	126.228	130.313	128.271	114.393	118.812	116.603	0.353235	1.27742	0.02268	0.215661	1.16124	0.164025	-0.137574	0.909047	0.374087
Tb927.10.2650	hypothetical protein, conserved	36.8651	36.0315	36.4483	38.6325	34.8199	36.7262	38.2449	35.9243	37.0846	0.0104656	1.00728	0.938992	0.0246859	1.01726	0.858216	0.0142203	1.00991	0.919288
Tb927.10.2660	hypothetical protein, conserved	67.6468	60.9876	64.3172	84.481	62.5023	73.4916	67.7659	60.7867	64.2763	0.190101	1.14084	0.323669	-0.00180857	0.998747	0.996302	-0.191911	0.875446	0.319744
Tb927.10.2670	hypothetical protein, conserved	123.819	131.415	127.617	119.348	120.773	120.06	121.651	123.02	122.335	-0.0878738	0.940908	0.491571	-0.060818	0.95872	0.634673	0.0270558	1.01893	0.83362
Tb927.10.2680	pyridine nucleotide-disulphide oxidoreductase, putative	72.7161	75.7101	74.2131	66.9293	72.0353	69.4823	70.1841	75.2675	72.7258	-0.094616	0.936521	0.472252	-0.0288443	0.980205	0.82637	0.0657718	1.04664	0.617878
Tb927.10.2690	Trafficking protein Mon1, putative	42.6934	44.2824	43.4879	42.1325	51.332	46.7323	46.4714	53.9257	50.1985	0.104789	1.07534	0.508815	0.207695	1.15484	0.188647	0.102906	1.07393	0.513055
Tb927.10.270	60S ribosomal protein L32, putative	682.775	638.222	660.498	979.587	1106.33	1042.96	930.863	1131.71	1031.29	0.659145	1.57915	0.000654844	0.64296	1.56153	0.00088548	-0.0161848	0.988844	0.933029
Tb927.10.2700	predicted WD40 repeat protein	40.3152	39.1704	39.7428	46.7161	32.3845	39.5503	47.7292	30.3513	39.0403	-0.00770826	0.994671	0.97893	-0.0265788	0.981746	0.923704	-0.0188707	0.987005	0.945227
Tb927.10.2710	ferredoxin, putative	63.6487	67.7378	65.6933	76.4332	52.9376	64.6854	89.7514	58.0861	73.9188	-0.0257964	0.982278	0.942222	0.166654	1.12245	0.59379	0.192456	1.14271	0.541391
Tb927.10.2720	hypothetical protein, conserved	50.2249	49.7672	49.9961	49.9881	40.3226	45.1554	52.1207	38.8542	45.4875	-0.148116	0.902428	0.452603	-0.137918	0.90883	0.48522	0.0101976	1.00709	0.958913
Tb927.10.2730	START domain containing protein, putative	163.018	165.749	164.383	195.612	173.119	184.365	197.27	166.506	181.888	0.165142	1.12128	0.292914	0.145496	1.10611	0.353935	-0.0196451	0.986475	0.901198
Tb927.10.2740	hypothetical protein, unlikely	230.902	233.557	232.23	272.302	271.542	271.922	283.312	282.919	283.116	0.227603	1.17089	0.0495555	0.285813	1.2191	0.013661	0.0582101	1.04117	0.614925
Tb927.10.2750	deoxyhypusine synthase, putative	46.4489	45.1988	45.8239	48.7963	42.64	45.7181	50.0426	44.2637	47.1532	-0.00455287	0.996849	0.979485	0.0402129	1.02827	0.777376	0.044766	1.03152	0.75593
Tb927.10.2760	ATPase family associated with various cellular activities (AAA), putative	57.9796	58.1918	58.0857	55.2946	60.3314	57.813	52.6044	61.8349	57.2196	-0.0064071	0.995569	0.964723	-0.020981	0.985562	0.884784	-0.014574	0.989949	0.920396
Tb927.10.2770	eukaryotic translation initiation factor 5, putative	50.0841	47.4181	48.7511	81.0532	62.403	71.7281	78.1443	61.6702	69.9072	0.556074	1.47026	0.00386088	0.51908	1.43304	0.00699109	-0.0369936	0.974684	0.847473
Tb927.10.2780	DNA-directed RNA polymerase III subunit C1 (RPC1)	23.1736	22.822	22.9978	22.3121	18.8606	20.5863	22.8763	19.6708	21.2735	-0.160671	0.894609	0.301876	-0.113162	0.92456	0.467505	0.0475098	1.03348	0.760361
Tb927.10.2790	Conserved oligomeric complex COG6, putative	34.0669	32.3158	33.1914	31.0274	35.8337	33.4305	32.5228	38.3819	35.4523	0.0110231	1.00767	0.945763	0.095767	1.06863	0.538234	0.0847442	1.0605	0.584364
Tb927.10.280	cytochrome oxidase subunit VI (COXVI)	180.062	187.633	183.848	138.985	181.422	160.204	98.2513	130.126	114.189	-0.197604	0.871998	0.328152	-0.685649	0.621726	0.000746632	-0.488049	0.712989	0.0162212
Tb927.10.2800	hypothetical protein, conserved	38.9769	38.7557	38.8663	36.8286	37.6299	37.2293	45.6128	40.0904	42.8516	-0.0615659	0.958224	0.715796	0.138237	1.10056	0.406597	0.199806	1.14854	0.228786
Tb927.10.2810	hypothetical protein, conserved	104.221	98.5372	101.379	118.496	124.782	121.639	112.949	109.403	111.176	0.263165	1.20011	0.0345132	0.132878	1.09648	0.285664	-0.130287	0.913649	0.295239
Tb927.10.2820	hypothetical protein, conserved	19.5166	19.3587	19.4376	18.2824	22.1313	20.2069	13.536	19.7012	16.6186	0.0574956	1.04066	0.800616	-0.222607	0.857015	0.315343	-0.280107	0.82353	0.207235
Tb927.10.2830	hypothetical protein, conserved	59.3815	65.2165	62.299	38.4058	52.8446	45.6252	38.8343	46.0081	42.4212	-0.44543	0.734365	0.0469124	-0.552199	0.68198	0.0142077	-0.106773	0.928663	0.640724
Tb927.10.2840	ribosomal protein S25, putative	1018.81	899.835	959.325	1309.54	1539.63	1424.58	1276.29	1612.81	1444.55	0.570534	1.48507	0.00750837	0.590646	1.50592	0.00565814	0.0201124	1.01404	0.924817
Tb927.10.2850	hypothetical protein	64.9227	67.0089	65.9658	54.8105	67.045	60.9277	55.907	64.2914	60.0992	-0.113253	0.924501	0.471498	-0.133441	0.911654	0.397512	-0.0201878	0.986104	0.900466
Tb927.10.2860	WD domain, G-beta repeat, putative	24.7503	26.2208	25.4855	24.3957	25.1044	24.75	24.224	25.7161	24.97	-0.0418942	0.971379	0.739835	-0.02876	0.980262	0.818811	0.0131342	1.00915	0.919597
Tb927.10.2870	hypothetical protein, conserved	29.2475	34.0208	31.6342	23.8942	27.018	25.4561	27.4096	28.8538	28.1317	-0.312395	0.805304	0.0305906	-0.168904	0.889518	0.242443	0.143492	1.10458	0.320348
Tb927.10.2880	Voltage-dependent calcium channel subunit, putative, Flagellum surface protein 179 (FS179)	50.9038	46.1666	48.5352	53.1575	62.3202	57.7389	51.4457	59.4826	55.4642	0.250614	1.18971	0.205355	0.192619	1.14284	0.330315	-0.0579941	0.960599	0.769359
Tb927.10.2890	enolase	803.016	680.513	741.765	1330.9	1311.36	1321.13	1258.66	1235.32	1246.99	0.832737	1.78106	3.89131e-05	0.749413	1.68111	0.000209837	-0.0833235	0.943881	0.678559
Tb927.10.290	proteasome alpha 2 subunit, putative	132.658	132.626	132.642	211.615	196.72	204.168	195.235	167.086	181.16	0.621894	1.53889	1.06311e-05	0.449004	1.3651	0.00145461	-0.17289	0.887064	0.21919
Tb927.10.2900	importin beta-1 subunit, putative	53.9336	47.4675	50.7006	74.8438	67.1586	71.0012	76.5279	64.3219	70.4249	0.4856	1.40017	0.00418787	0.473706	1.38867	0.00520821	-0.011893	0.99179	0.944618
Tb927.10.2910	splicing factor PTSR1 interacting protein (TSR1IP)	61.5745	52.9459	57.2602	64.1814	66.8898	65.5356	63.4137	70.2989	66.8563	0.195088	1.14479	0.172034	0.224311	1.16822	0.11664	0.0292237	1.02046	0.839441
Tb927.10.2920	hypothetical protein, conserved	29.8077	29.7352	29.7715	37.1137	37.7106	37.4121	38.2169	38.8424	38.5296	0.329673	1.25673	0.00768251	0.372128	1.29426	0.00262559	0.0424559	1.02987	0.731004
Tb927.10.2930	hypothetical protein, conserved	25.8544	27.1673	26.5108	26.4159	30.9783	28.6971	27.6765	29.5851	28.6308	0.11576	1.08355	0.416812	0.111561	1.0804	0.432522	-0.00419888	0.997094	0.980066
Tb927.10.2940	Soluble NSF attachment protein, SNAP, putative	68.7488	70.4753	69.6121	75.2755	80.8562	78.0659	80.9517	79.5234	80.2375	0.166035	1.12197	0.171976	0.204765	1.1525	0.0913086	0.0387299	1.02721	0.746958
Tb927.10.2950	hypothetical protein, conserved	33.1748	30.6048	31.8898	38.1771	39.0766	38.6268	38.7411	37.346	38.0436	0.276564	1.21131	0.0680216	0.254473	1.1929	0.0930691	-0.0220915	0.984804	0.884631
Tb927.10.2960	Translation factor GUF1, mitochondrial, putative (GUF1)	49.6287	48.7063	49.1675	43.329	51.7444	47.5367	43.0334	52.2145	47.6239	-0.0479558	0.967306	0.769193	-0.0452751	0.969105	0.781659	0.00268065	1.00186	0.987739
Tb927.10.2970	hypothetical protein, conserved	125.727	144.575	135.151	96.038	114.935	105.486	80.9272	83.8242	82.3757	-0.355386	0.78166	0.0296104	-0.713743	0.609736	1.49184e-05	-0.358361	0.78005	0.0299139
Tb927.10.2980	proteasome regulatory non-ATPase subunit 11 (RPN11)	61.494	66.2499	63.872	68.9112	65.9958	67.4535	61.7594	65.8398	63.7996	0.078197	1.0557	0.546122	-0.000913507	0.999367	0.993927	-0.0791108	0.946641	0.538808
Tb927.10.2990	nuclear cap binding complex subunit CBP110 (CBP110)	54.6139	57.8333	56.2236	53.3106	48.6554	50.983	54.2056	51.9251	53.0653	-0.141503	0.906574	0.323379	-0.0835588	0.943727	0.559795	0.0579446	1.04098	0.686253
Tb927.10.300	Protein of unknown function, DUF607, putative	67.1463	70.244	68.6952	72.1385	74.8508	73.4947	75.4404	89.3905	82.4155	0.0977902	1.07013	0.499131	0.264167	1.20094	0.0673973	0.166378	1.12224	0.24851
Tb927.10.3000	hypothetical protein, conserved	76.8636	79.4288	78.1462	68.499	60.3849	64.4419	70.5762	58.1344	64.3553	-0.278526	0.824433	0.0941337	-0.28064	0.823226	0.0918091	-0.00211421	0.998536	0.990754
Tb927.10.3010	hypothetical protein, conserved	73.5584	78.1494	75.8539	76.3182	71.2379	73.778	71.4932	77.8541	74.6736	-0.0401434	0.972558	0.808967	-0.0224978	0.984527	0.891899	0.0176457	1.01231	0.915952
Tb927.10.3020	hypothetical protein, conserved	92.1931	95.6634	93.9282	61.7303	58.8449	60.2876	68.2202	65.3576	66.7889	-0.639897	0.641759	4.51923e-06	-0.492108	0.710985	0.000410798	0.147788	1.10787	0.288514
Tb927.10.3040	hypothetical protein, conserved	116.952	128.615	122.784	116.808	122.469	119.639	100.745	119.879	110.312	-0.0369485	0.974714	0.80624	-0.15261	0.899622	0.308454	-0.115662	0.922958	0.439764
Tb927.10.3050	hypothetical protein	0.869153	1.23377	1.05146	1.51777	1.59303	1.5554	1.54063	1.534	1.53731	0.568885	1.48338	0.127414	0.543577	1.45758	0.141401	-0.0252507	0.98265	0.945875
Tb927.10.3070	hypothetical protein, conserved	71.3505	71.6786	71.5146	49.9995	57.8147	53.9071	38.9777	49.3808	44.1792	-0.406256	0.754579	0.0183369	-0.692012	0.61899	6.30089e-05	-0.285759	0.82031	0.0979985
Tb927.10.3080	methionine biosynthetic protein, putative	53.8655	51.6704	52.7679	47.9537	32.8844	40.419	50.4702	33.5142	41.9922	-0.385915	0.765294	0.146599	-0.330844	0.795071	0.21334	0.0550702	1.03891	0.836305
Tb927.10.3090	hypothetical protein, conserved	39.7789	42.2243	41.0016	36.919	27.8935	32.4062	36.182	27.0687	31.6253	-0.340344	0.789853	0.101704	-0.375557	0.770808	0.0710037	-0.0352137	0.975887	0.86601
Tb927.10.310	pumillio/PUF RNA binding protein 3 (PUF3)	62.4888	61.1541	61.8215	74.6846	70.8413	72.763	73.9538	64.1229	69.0383	0.234821	1.17676	0.0867346	0.158541	1.11616	0.246961	-0.0762803	0.9485	0.579121
Tb927.10.3100	glycerol-3-phosphate acyltransferase, putative	38.7326	40.4704	39.6015	30.6448	28.0494	29.3471	29.9456	29.2633	29.6045	-0.433398	0.740515	0.000575265	-0.419998	0.747426	0.000839155	0.0134	1.00933	0.919247
Tb927.10.3110	DNA primase large subunit, putative (pril)	28.7813	31.5394	30.1604	29.7426	32.3949	31.0687	29.853	31.8658	30.8594	0.0437996	1.03083	0.751502	0.0337859	1.02369	0.807484	-0.0100137	0.993083	0.94355
Tb927.10.3120	cytochrome c oxidase assembly protein, putative	90.0114	91.6477	90.8295	46.7272	73.9663	60.3467	52.7208	65.1533	58.937	-0.58777	0.66537	0.0168099	-0.622987	0.649325	0.0114261	-0.0352181	0.975884	0.88903
Tb927.10.3130	myotubularin-associated protein, putative	42.1179	42.8701	42.494	60.9169	49.3473	55.1321	58.8251	48.0303	53.4277	0.374996	1.29684	0.0318736	0.329717	1.25677	0.0591483	-0.0452783	0.969103	0.795641
Tb927.10.3140	leucine-rich repeat protein (LRRP), putative	45.1932	43.6075	44.4003	44.3383	43.1282	43.7332	47.2361	45.5757	46.4059	-0.0221125	0.98479	0.85433	0.0634123	1.04493	0.59309	0.0855251	1.06107	0.471041
Tb927.10.3150	N-acetyltransferase, putative	63.0769	60.2876	61.6823	86.94	71.6209	79.2805	85.5572	78.991	82.2741	0.360114	1.28353	0.0191642	0.414804	1.33312	0.0070692	0.0546907	1.03864	0.725488
Tb927.10.3160	hypothetical protein, conserved	76.2997	77.2448	76.7723	86.9723	62.8606	74.9164	80.9123	63.4229	72.1676	-0.0378837	0.974083	0.872196	-0.091174	0.938759	0.689178	-0.053291	0.963735	0.812683
Tb927.10.3170	ABC transporter, putative	33.0374	32.1024	32.5699	36.9798	34.589	35.7844	38.8136	33.1576	35.9856	0.135256	1.09829	0.325451	0.142666	1.10394	0.298695	0.00741	1.00515	0.956163
Tb927.10.3180	zinc-finger of acetyl-transferase ESCO, putative	17.9831	19.8799	18.9315	22.8285	20.0432	21.4358	21.5024	19.8069	20.6547	0.177011	1.13054	0.259234	0.124257	1.08995	0.429843	-0.0527532	0.964095	0.73716
Tb927.10.3190	hypothetical protein	29.8714	35.9121	32.8917	27.7991	27.1654	27.4822	28.9206	27.0726	27.9966	-0.259775	0.835218	0.157063	-0.233918	0.850322	0.203927	0.0258562	1.01808	0.889867
Tb927.10.320	hypothetical protein, conserved	58.2069	59.104	58.6555	52.0487	56.4059	54.2273	56.6453	59.0259	57.8356	-0.111468	0.925646	0.478898	-0.0194855	0.986584	0.90318	0.0919831	1.06583	0.559511
Tb927.10.3200	U2 splicing auxiliary factor, putative (U2AF35)	159.006	157.57	158.288	203.552	191.678	197.615	220.616	188.523	204.57	0.319901	1.24825	0.0263308	0.369465	1.29187	0.0102969	0.049564	1.03495	0.729747
Tb927.10.3210	delta-1-pyrroline-5-carboxylate dehydrogenase, putative	261.643	249.755	255.699	207.284	266.371	236.828	168.263	214.395	191.329	-0.110458	0.926294	0.618508	-0.418214	0.74835	0.0598808	-0.307756	0.807897	0.165869
Tb927.10.3220	hypothetical protein, unlikely	17.6747	17.7991	17.7369	11.205	9.30981	10.2574	10.6155	9.42787	10.0217	-0.802617	0.573308	2.66884e-05	-0.831266	0.562036	1.33666e-05	-0.0286613	0.98033	0.886027
Tb927.10.3230	protein kinase, putative	66.8829	67.1016	66.9923	74.9414	89.6055	82.2735	67.4471	84.0986	75.7728	0.297242	1.22879	0.0754211	0.178739	1.13189	0.286054	-0.118503	0.921143	0.476759
Tb927.10.3250	hypothetical protein, conserved	36.6286	42.8023	39.7155	32.1622	28.2958	30.229	32.9468	27.0432	29.995	-0.395411	0.760273	0.0295235	-0.407444	0.753958	0.0251651	-0.0120333	0.991694	0.951353
Tb927.10.3260	Long-chain-fatty-acid--CoA ligase 5 (EC 6.2.1.3) (Long-chain acyl-CoA synthetase 5) (LACS 5), putative	79.3349	69.6252	74.48	86.5098	95.8951	91.2025	91.5769	94.3469	92.9619	0.292486	1.22475	0.0587736	0.319861	1.24821	0.03873	0.0273751	1.01916	0.859154
Tb927.10.3270	hypothetical protein, conserved	36.3923	38.0964	37.2443	27.2219	32.5721	29.897	29.2885	30.221	29.7547	-0.312575	0.805203	0.0891203	-0.32311	0.799345	0.0811456	-0.0105368	0.992723	0.967315
Tb927.10.3280	60S ribosomal proteins L38, putative	1827.84	1678.4	1753.12	2588.86	3386.79	2987.82	2773.5	3621.7	3197.6	0.769243	1.70438	0.00153395	0.86713	1.82403	0.000362588	0.0978869	1.0702	0.685084
Tb927.10.3290	hypothetical protein, conserved	45.234	47.4245	46.3292	42.8372	42.2363	42.5368	41.7581	48.1808	44.9695	-0.123446	0.917992	0.394414	-0.0408729	0.972067	0.773536	0.0825739	1.05891	0.573925
Tb927.10.330	hypothetical protein, conserved	44.873	48.3863	46.6297	37.2015	43.7549	40.4782	37.7619	43.6455	40.7037	-0.202621	0.86897	0.191952	-0.194818	0.873683	0.209968	0.0078029	1.00542	0.96095
Tb927.10.3300	Domain of unknown function (DUF4206), putative	27.4216	25.5899	26.5058	21.5064	25.3402	23.4233	21.186	25.6578	23.4219	-0.176506	0.884843	0.286261	-0.176358	0.884934	0.286519	0.000148471	1.0001	1
Tb927.10.3310	hypothetical protein, conserved	41.154	37.5847	39.3693	46.2969	41.6613	43.9791	43.7081	37.2718	40.4899	0.159321	1.11676	0.295112	0.0398176	1.02798	0.792811	-0.119504	0.920504	0.433159
Tb927.10.3320	hypothetical protein, conserved	37.4188	34.2386	35.8287	32.1174	28.6706	30.394	28.6367	28.5764	28.6065	-0.238711	0.847502	0.0814972	-0.324761	0.798431	0.0175592	-0.0860514	0.942098	0.52692
Tb927.10.3330	DDRGK domain containing protein, putative	66.8999	68.3188	67.6094	63.9775	35.5578	49.7677	62.7402	33.9438	48.342	-0.442914	0.735647	0.239795	-0.484877	0.714558	0.198313	-0.0419641	0.971332	0.911732
Tb927.10.3340	protein kinase, putative	15.0932	14.0576	14.5754	11.0146	14.1993	12.607	10.0866	12.3762	11.2314	-0.206788	0.866464	0.268002	-0.373776	0.77176	0.0462709	-0.16699	0.890699	0.375224
Tb927.10.3350	major facilitator superfamily, putative	84.1295	76.7104	80.42	71.2183	89.0463	80.1323	57.7124	63.3829	60.5476	-0.00442086	0.99694	0.977267	-0.409068	0.75311	0.0127943	-0.404648	0.75542	0.0138145
Tb927.10.3360	PTP1-interacting protein, 39 kDa	35.2926	37.4504	36.3715	27.4198	35.947	31.6834	29.2517	38.3862	33.819	-0.198205	0.871635	0.324389	-0.10418	0.930334	0.604036	0.0940246	1.06734	0.640852
Tb927.10.3370	60S acidic ribosomal protein P2, putative	344.336	297.784	321.06	505.394	521.321	513.357	440.039	514.13	477.084	0.677204	1.59904	1.61582e-05	0.571843	1.48642	0.000268897	-0.105361	0.929572	0.499198
Tb927.10.3390	predicted TLD domain protein	27.0168	29.8543	28.4355	24.5609	25.0588	24.8098	26.5687	25.2205	25.8946	-0.196645	0.872577	0.132897	-0.135405	0.910414	0.301701	0.0612396	1.04336	0.639023
Tb927.10.340	mitochondrial structure specific endonuclease I (SSE-1), putative	31.8591	31.9534	31.9063	29.4665	30.9002	30.1833	30.9166	26.7634	28.84	-0.0792047	0.946579	0.60884	-0.148434	0.902229	0.344177	-0.0692305	0.953146	0.66524
Tb927.10.3400	hypothetical protein, conserved	2.73764	1.92829	2.33296	2.91964	3.34693	3.13328	2.96362	2.57656	2.77009	0.431559	1.34869	0.0965507	0.241361	1.18211	0.353924	-0.190206	0.876481	0.477629
Tb927.10.3410	hypothetical protein	2.89718	1.11258	2.00488	3.09175	1.45234	2.27204	2.66281	1.69236	2.17758	0.153208	1.11204	0.854805	0.102804	1.07386	0.878944	-0.0504099	0.965662	0.947759
Tb927.10.3420	NADH-ubiquinone oxidoreductase c, putative	0.835724	0.660212	0.747968	0.908065	0.691256	0.799661	0.855904	0.769929	0.812917	0.0449659	1.03166	1	0.101409	1.07282	0.823586	0.0565113	1.03995	1
Tb927.10.3430	hypothetical protein, conserved	36.2991	37.0114	36.6553	33.4825	30.6788	32.0807	34.1364	31.5018	32.8191	-0.193332	0.874584	0.139207	-0.160368	0.894797	0.220153	0.0329639	1.02311	0.802065
Tb927.10.3470	Ankyrin repeats (3 copies), putative	38.7305	39.0203	38.8754	44.1759	39.8977	42.0368	45.5777	39.8341	42.7059	0.112178	1.08086	0.416948	0.134799	1.09794	0.329254	0.022621	1.0158	0.87037
Tb927.10.3480	hypothetical protein, conserved	39.4966	38.6287	39.0626	36.1121	48.9665	42.5393	39.5331	55.6168	47.5749	0.123805	1.0896	0.584031	0.28518	1.21856	0.206144	0.161376	1.11835	0.47328
Tb927.10.3490	kinetoplastid-specific dual specificity phosphatase, putative	73.6981	82.3016	77.9998	60.9201	67.5614	64.2407	62.1648	73.2511	67.708	-0.279574	0.823834	0.0742066	-0.203552	0.86841	0.19319	0.0760222	1.05411	0.628191
Tb927.10.350	protein kinase, putative	18.4335	15.5259	16.9797	18.8956	16.6445	17.7701	21.763	16.7556	19.2593	0.064257	1.04555	0.743922	0.179161	1.13223	0.360956	0.114905	1.0829	0.558405
Tb927.10.3500	RNA-binding protein, putative (RBSR4)	55.3628	53.674	54.5184	63.7611	59.4832	61.6222	61.7653	58.7742	60.2697	0.176442	1.13009	0.201091	0.144505	1.10535	0.295257	-0.0319372	0.978106	0.817137
Tb927.10.3510	tRNA pseudouridine synthase D (TruD), putative	24.074	22.9635	23.5188	24.053	22.6187	23.3359	25.1901	23.7791	24.4846	-0.0115617	0.992018	0.934557	0.0578002	1.04088	0.673986	0.069362	1.04925	0.614139
Tb927.10.3520	protease regulatory ATPase subunit 4 (RPT4)	80.7878	77.6954	79.2416	90.1806	100.434	95.3075	93.2593	89.677	91.4682	0.267003	1.20331	0.0383459	0.206766	1.1541	0.108316	-0.060237	0.959107	0.642212
Tb927.10.3530	hypothetical protein, conserved	31.4983	30.8576	31.1779	27.4757	33.1084	30.292	29.1767	33.2007	31.1887	-0.0391521	0.973227	0.804139	0.0020879	1.00145	0.996019	0.0412403	1.029	0.797403
Tb927.10.3540	hypothetical protein, conserved	50.7708	49.8708	50.3208	78.2731	63.894	71.0835	75.6966	58.3176	67.0071	0.496937	1.41121	0.00861305	0.411304	1.32989	0.0296014	-0.085633	0.942371	0.651394
Tb927.10.3550	DNA repair helicase, putative	27.9083	27.1124	27.5104	22.8024	22.1478	22.4751	24.0592	24.253	24.1561	-0.291976	0.816782	0.0135764	-0.187488	0.878134	0.112477	0.104489	1.07511	0.378197
Tb927.10.3560	arginine N-methyltransferase, putative	52.1492	52.2448	52.197	68.9351	51.53	60.2326	68.8937	44.8969	56.8953	0.205785	1.15331	0.408274	0.123168	1.08912	0.619999	-0.0826178	0.944343	0.741156
Tb927.10.3570	RNA editing exonuclease 2 (KREX2)	32.5837	32.3082	32.4459	34.9688	33.6043	34.2865	32.283	31.4535	31.8683	0.0792489	1.05647	0.506422	-0.0261539	0.982035	0.828601	-0.105403	0.929545	0.376894
Tb927.10.3580	hypothetical protein, conserved	62.4185	68.0283	65.2234	64.3222	55.4714	59.8968	62.3836	62.0228	62.2032	-0.124423	0.917371	0.381724	-0.0684698	0.953649	0.628787	0.0559537	1.03955	0.696548
Tb927.10.3590	hypothetical protein, conserved	64.0379	62.6082	63.3231	42.6601	44.6749	43.6675	41.1568	43.9778	42.5673	-0.535647	0.689849	9.70744e-06	-0.572247	0.672568	2.32944e-06	-0.0366007	0.974949	0.76327
Tb927.10.360	hypothetical protein, conserved	48.4038	46.7252	47.5645	48.1625	56.6751	52.4188	48.7528	59.2815	54.0171	0.141677	1.10319	0.3931	0.185194	1.13697	0.263666	0.0435178	1.03062	0.792801
Tb927.10.3600	hypothetical protein, conserved	19.9261	21.1867	20.5564	25.2212	24.0271	24.6241	24.0034	23.4222	23.7128	0.259586	1.19714	0.0468466	0.205604	1.15317	0.116196	-0.0539824	0.963274	0.678678
Tb927.10.3610	hypothetical protein, conserved	30.0284	30.9943	30.5114	30.477	31.5708	31.0239	30.8125	29.5537	30.1831	0.0245853	1.01719	0.849593	-0.0162745	0.988783	0.90196	-0.0408601	0.972075	0.751446
Tb927.10.3620	Laminin-like protein, putative	114.143	128.991	121.567	98.27	97.065	97.6675	100.648	103.834	102.241	-0.315908	0.803345	0.0141584	-0.249565	0.84115	0.052393	0.0663429	1.04706	0.60781
Tb927.10.3630	hypothetical protein, conserved	30.5205	32.0766	31.2985	23.9206	20.8941	22.4073	28.1147	23.3672	25.7409	-0.48508	0.714457	0.0110567	-0.285506	0.820454	0.135306	0.199576	1.14836	0.295768
Tb927.10.3640	nuclear transmembrane protein, putative (NP)	43.5796	39.7517	41.6657	63.3024	53.3332	58.3178	58.1654	47.6588	52.9121	0.483682	1.39831	0.00491609	0.343028	1.26842	0.0460106	-0.140654	0.907108	0.412998
Tb927.10.3650	NADH-dependent fumarate reductase, putative	49.4071	46.7005	48.0538	43.8055	49.0243	46.4149	42.3912	47.626	45.0086	-0.049738	0.966112	0.748273	-0.0941152	0.936847	0.544035	-0.0443773	0.969708	0.775305
Tb927.10.3660	aspartate aminotransferase	197.237	184.912	191.075	178.275	253.635	215.955	181.697	256.647	219.172	0.176831	1.1304	0.493198	0.198149	1.14723	0.442556	0.0213176	1.01489	0.934215
Tb927.10.3670	hypothetical protein, conserved	52.3625	57.2184	54.7904	50.0956	54.0683	52.082	55.1769	54.9765	55.0767	-0.0724205	0.951041	0.566203	0.00746954	1.00519	0.954122	0.0798903	1.05694	0.526254
Tb927.10.3680	hypothetical protein, conserved	42.5253	42.795	42.6602	41.7342	41.8928	41.8135	35.3971	39.5364	37.4667	-0.0288553	0.980198	0.836674	-0.185248	0.879498	0.179077	-0.156394	0.897265	0.255285
Tb927.10.3690	rRNA dimethyltransferase, putative	10.6601	9.97654	10.3183	8.97255	10.2432	9.60785	10.4684	10.5447	10.5065	-0.098963	0.933704	0.561323	0.0262999	1.0184	0.884229	0.125265	1.09071	0.461219
Tb927.10.370	calcineurin B subunit, putative (CNB)	26.2194	25.2715	25.7455	25.4647	28.5929	27.0288	21.5117	28.0544	24.7831	0.0722563	1.05136	0.741855	-0.0499967	0.965939	0.809737	-0.122256	0.91875	0.562998
Tb927.10.3700	AMP-activated protein kinase, gamma regulatory subunit, SNF1-related protein kinase regulatory subunit gamma, AMPK subunit gamma (AMPKG)	20.7698	21.5166	21.1432	17.6821	16.8975	17.2898	16.5395	14.0572	15.2984	-0.291125	0.817265	0.058797	-0.470139	0.721895	0.00241405	-0.179018	0.883304	0.250705
Tb927.10.3710	proteasome activator protein PA26 (pa26)	135.58	139.692	137.636	170.007	184.952	177.48	166.503	180.906	173.705	0.367262	1.2899	0.00464506	0.33623	1.26245	0.00957181	-0.0310311	0.978721	0.810901
Tb927.10.3720	hypothetical protein, conserved	35.5174	32.3919	33.9547	30.8722	37.836	34.3541	33.1533	37.8579	35.5056	0.0185731	1.01296	0.915646	0.0654803	1.04643	0.693919	0.0469075	1.03305	0.774578
Tb927.10.3730	SET domain containing protein, putative	49.0367	50.5146	49.7757	37.2864	34.6465	35.9664	36.6424	34.0408	35.3416	-0.469546	0.722192	0.000167305	-0.494817	0.709652	7.37127e-05	-0.0252716	0.982636	0.840703
Tb927.10.3740	hypothetical protein, conserved	24.2857	26.3371	25.3114	19.5848	20.4625	20.0236	19.474	20.4325	19.9533	-0.337149	0.791604	0.0145455	-0.342169	0.788854	0.0132057	-0.00502109	0.996526	0.973982
Tb927.10.3750	Endonuclease/Exonuclease/phosphatase family, putative	41.515	42.2854	41.9002	45.6597	38.5331	42.0964	40.371	37.1284	38.7497	0.00526915	1.00366	0.968251	-0.113529	0.924324	0.434466	-0.118799	0.920954	0.409858
Tb927.10.3760	vacuolar ATP synthase subunit d, putative	105.308	106.952	106.13	115.329	132.051	123.69	118.621	134.543	126.582	0.221646	1.16606	0.116583	0.254901	1.19325	0.0710299	0.033256	1.02332	0.813497
Tb927.10.3770	predicted TPR repeat protein	37.8286	39.657	38.7428	37.2549	30.4936	33.8743	34.1971	27.9283	31.0627	-0.194896	0.873636	0.250326	-0.319971	0.801086	0.0590794	-0.125075	0.916956	0.46012
Tb927.10.3780	hypothetical protein, conserved	35.8536	36.6131	36.2333	33.6589	34.0814	33.8702	38.5232	36.8918	37.7075	-0.0972116	0.934838	0.434629	0.0572532	1.04048	0.644956	0.154465	1.11301	0.213379
Tb927.10.3790	hypothetical protein, conserved	16.3874	15.1639	15.7756	15.258	11.621	13.4395	15.5695	11.013	13.2913	-0.231568	0.851709	0.333863	-0.247655	0.842264	0.301496	-0.0160874	0.988911	0.946865
Tb927.10.380	mitochondrial RNA binding complex 1 subunit (PPR5)	27.1135	25.6482	26.3809	26.3138	25.2513	25.7826	23.8356	24.4968	24.1662	-0.0339586	0.976737	0.818836	-0.125859	0.916458	0.383208	-0.0919019	0.938285	0.521445
Tb927.10.3800	predicted RING finger protein	43.3284	44.1132	43.7208	38.7589	44.343	41.551	43.3534	50.8549	47.1041	-0.0729168	0.950714	0.638362	0.108058	1.07778	0.488355	0.180975	1.13365	0.244307
Tb927.10.3810	Nup53/35/40-type RNA recognition motif containing protein, putative	33.9786	34.9935	34.486	42.3752	47.4291	44.9021	45.8052	47.411	46.6081	0.381763	1.30293	0.00293803	0.434833	1.35175	0.000699531	0.0530706	1.03747	0.675978
Tb927.10.3820	hypothetical protein, conserved	39.5934	39.1219	39.3576	38.6319	42.0244	40.3282	40.8682	42.7738	41.821	0.0352878	1.02476	0.829222	0.0876563	1.06264	0.591088	0.0523687	1.03697	0.747954
Tb927.10.3840	60S ribosomal protein L18a, putative	456.692	413.546	435.119	598.45	637.702	618.076	558.05	680.53	619.29	0.506438	1.42054	0.00643287	0.5094	1.42346	0.00613714	0.00296161	1.00205	0.987728
Tb927.10.3850	hypothetical protein, conserved	22.2132	22.9996	22.6064	20.2687	22.0612	21.1649	20.7836	22.3068	21.5452	-0.0936738	0.937133	0.480532	-0.068274	0.953778	0.607597	0.0253998	1.01776	0.849943
Tb927.10.3860	SNF-7-like protein, putative	64.3409	65.1668	64.7539	66.8	51.1234	58.9617	58.7437	46.7392	52.7415	-0.137256	0.909247	0.490241	-0.297921	0.813424	0.132628	-0.160667	0.894611	0.415962
Tb927.10.3870	hypothetical protein, conserved	18.3524	17.8316	18.092	18.0129	18.6863	18.3496	17.9835	19.0418	18.5127	0.0206057	1.01439	0.879533	0.0334695	1.02347	0.804962	0.0128639	1.00896	0.924695
Tb927.10.3880	hypothetical protein, conserved	55.514	56.2497	55.8819	53.1152	58.8582	55.9867	53.3087	59.5062	56.4074	0.00318074	1.00221	0.984048	0.0139959	1.00975	0.922748	0.0108152	1.00752	0.939264
Tb927.10.3890	phosphatidylinositol-4-phosphate 5-kinase, putative (PIP5KII-alpha)	47.9483	45.6112	46.7798	32.5236	40.1759	36.3497	28.844	34.1179	31.4809	-0.362934	0.777582	0.0277577	-0.570506	0.673381	0.000563347	-0.207573	0.865993	0.209278
Tb927.10.390	DUF2407 ubiquitin-like domain containing protein, putative	245.796	230.933	238.365	261.258	260.636	260.947	256.018	251.428	253.723	0.130576	1.09473	0.281475	0.0899666	1.06435	0.458205	-0.0406091	0.972244	0.738177
Tb927.10.3900	protein kinase, putative	45.8153	41.5007	43.658	51.3979	44.3065	47.8522	55.263	42.7637	49.0133	0.131823	1.09568	0.458131	0.166086	1.12201	0.349595	0.0342624	1.02403	0.846981
Tb927.10.3910	hypothetical protein, conserved	69.5503	70.9866	70.2685	63.7251	65.8453	64.7852	63.4225	64.2104	63.8165	-0.116917	0.922156	0.321953	-0.138839	0.90825	0.240093	-0.0219215	0.98492	0.854349
Tb927.10.3920	hypothetical protein, conserved	29.9493	28.0475	28.9984	32.0935	37.1281	34.6108	32.8709	34.654	33.7625	0.256923	1.19493	0.0724648	0.220051	1.16477	0.123641	-0.0368719	0.974766	0.799416
Tb927.10.3930	40S ribosomal protein S3A, putative	832.155	836.802	834.479	1243.39	1328	1285.69	1176.95	1390.73	1283.84	0.623617	1.54073	0.00165584	0.621567	1.53855	0.00171539	-0.00204997	0.99858	0.99172
Tb927.10.3950	hypothetical protein, conserved	40.1109	37.8085	38.9597	38.3803	35.5932	36.9867	37.1285	37.8754	37.502	-0.0762581	0.948515	0.571139	-0.0546633	0.962819	0.681887	0.0215948	1.01508	0.877833
Tb927.10.3960	hypothetical protein, conserved	45.6862	42.0885	43.8874	55.1974	58.9767	57.087	60.5717	56.0709	58.3213	0.380515	1.30181	0.0173807	0.408914	1.32769	0.0103998	0.0284005	1.01988	0.854094
Tb927.10.3970	hypothetical protein, conserved	26.6966	26.1633	26.43	34.1522	31.9791	33.0657	35.0838	31.3328	33.2083	0.322316	1.25034	0.0174865	0.327981	1.25526	0.015569	0.00566571	1.00393	0.966683
Tb927.10.3980	unspecified product	668.878	642.977	655.927	897.42	410.121	653.77	884.495	378.854	631.675	-0.00484671	0.996646	0.992486	-0.0544554	0.962958	0.914246	-0.0496087	0.966198	0.921784
Tb927.10.3990	DHH1 (DHH1)	460.352	442.444	451.398	620.855	673.234	647.044	594.624	621.484	608.054	0.519498	1.43346	0.00485132	0.429818	1.34706	0.0196837	-0.0896794	0.939732	0.625901
Tb927.10.400	hypothetical protein, conserved	30.2574	34.5456	32.4015	31.6201	39.4888	35.5545	38.1305	41.2548	39.6927	0.137698	1.10015	0.501914	0.293893	1.22594	0.145123	0.156199	1.11435	0.43227
Tb927.10.4000	methylglutaconyl-CoA hydratase, mitochondrial precursor, putative	41.8006	45.5689	43.6848	41.3837	38.0846	39.7342	35.1352	31.1825	33.1588	-0.138056	0.908743	0.365521	-0.399847	0.757939	0.00879996	-0.261794	0.83405	0.0858104
Tb927.10.4010	hypothetical protein, conserved	25.5783	24.8058	25.1921	24.9035	25.7569	25.3302	27.023	23.9392	25.4811	0.00832644	1.00579	0.953626	0.0149849	1.01044	0.908429	0.00665848	1.00463	0.956295
Tb927.10.4020	hypothetical protein, conserved	26.9437	22.9282	24.936	22.116	20.9837	21.5498	21.8133	23.4747	22.644	-0.211783	0.863469	0.253994	-0.13727	0.909238	0.456093	0.074514	1.05301	0.695957
Tb927.10.4030	hypothetical protein	34.8868	35.0761	34.9815	24.207	22.1595	23.1832	24.0723	23.1732	23.6227	-0.595661	0.661741	9.81551e-05	-0.567255	0.6749	0.000204293	0.0284052	1.01988	0.860156
Tb927.10.4040	3-keto-dihydrosphingosine reductase	93.216	89.7132	91.4646	84.2237	91.2771	87.7504	74.7212	78.2571	76.4891	-0.0591201	0.959849	0.630029	-0.257513	0.836529	0.0367969	-0.198393	0.871521	0.107823
Tb927.10.4050	serine palmitoyltransferase, putative	24.2366	21.6107	22.9237	23.1926	26.9941	25.0934	23.1002	26.3446	24.7224	0.132198	1.09596	0.407016	0.110454	1.07957	0.489064	-0.0217432	0.985042	0.892673
Tb927.10.4060	Ankyrin repeats (3 copies), putative	70.6864	75.9423	73.3143	80.6459	74.6403	77.6431	77.7411	74.4967	76.1189	0.0820707	1.05854	0.512456	0.0537775	1.03798	0.668534	-0.0282932	0.98058	0.821578
Tb927.10.4070	hypothetical protein, conserved	42.171	45.5327	43.8518	39.6484	40.8124	40.2304	43.1003	38.7321	40.9162	-0.123915	0.917694	0.367859	-0.101568	0.932019	0.465453	0.0223464	1.01561	0.867114
Tb927.10.4080	hypothetical protein, conserved	54.4762	55.6937	55.085	51.1562	52.8747	52.0155	45.7677	48.7016	47.2347	-0.0826142	0.944345	0.56262	-0.221603	0.857612	0.120547	-0.138989	0.908155	0.330071
Tb927.10.4090	hypothetical protein, conserved	31.1809	37.5496	34.3652	33.0114	24.692	28.8517	34.6641	32.3119	33.488	-0.261492	0.834225	0.271186	-0.0392741	0.973144	0.876034	0.222226	1.16653	0.351266
Tb927.10.410	hypothetical protein, conserved	18.0558	19.2663	18.6611	14.9025	19.0118	16.9571	17.4905	18.9329	18.2117	-0.134444	0.911021	0.44522	-0.0340836	0.976652	0.848298	0.100362	1.07204	0.568865
Tb927.10.4100	hypothetical protein, conserved	38.3457	38.424	38.3848	34.0401	27.1148	30.5774	33.9888	27.8765	30.9326	-0.329454	0.795838	0.0584416	-0.31256	0.805212	0.0725331	0.0168938	1.01178	0.924119
Tb927.10.4110	60S ribosomal protein L30 (RPL30)	1031.01	1005.56	1018.29	1527.22	1707.66	1617.44	1560.68	1773.55	1667.12	0.667641	1.58847	0.000306427	0.711291	1.63727	0.00012124	0.0436498	1.03072	0.812649
Tb927.10.4130	NDUFA5/B13 subunit, putative	81.7526	94.0877	87.9202	62.6507	57.6587	60.1547	52.9373	46.9403	49.9388	-0.548421	0.683768	0.000255538	-0.817526	0.567414	5.89827e-08	-0.269108	0.829832	0.0740585
Tb927.10.4140	Protein of unknown function (DUF1242), putative	157.27	157.157	157.213	142.479	166.192	154.335	135.048	153.488	144.268	-0.0246163	0.983082	0.875715	-0.122216	0.918775	0.446755	-0.0976004	0.934586	0.546308
Tb927.10.4150	hypothetical protein, unlikely	93.8016	101.409	97.6051	77.6007	91.7736	84.6872	68.4987	90.9855	79.7421	-0.20328	0.868573	0.302124	-0.288966	0.818488	0.142239	-0.0856871	0.942336	0.663766
Tb927.10.4160	predicted zinc finger protein	67.4713	69.193	68.3322	67.804	70.4294	69.1167	64.934	71.6293	68.2816	0.0168184	1.01173	0.89568	-0.000177183	0.999877	0.99739	-0.0169956	0.988289	0.891473
Tb927.10.4170	hypothetical protein, conserved	33.589	32.4084	32.9987	29.6104	30.064	29.8372	29.3245	30.0046	29.6646	-0.145261	0.904216	0.352093	-0.153618	0.898993	0.325103	-0.00835625	0.994225	0.957599
Tb927.10.4180	TFIIF-stimulated CTD phosphatase, putative	124.625	127.599	126.112	157.448	150.784	154.116	177.296	157.253	167.275	0.289035	1.22182	0.0267216	0.406848	1.32579	0.00181599	0.117813	1.08509	0.364654
Tb927.10.4190	hypothetical protein	12.564	13.0866	12.8253	13.9254	17.8594	15.8924	14.6436	17.1141	15.8788	0.32212	1.25017	0.154389	0.31577	1.24468	0.156982	-0.0063449	0.995612	1
Tb927.10.420	hypothetical protein, conserved	35.5971	36.887	36.242	27.9981	35.3402	31.6691	32.0202	37.1115	34.5659	-0.19344	0.874518	0.243103	-0.0676715	0.954177	0.682842	0.125769	1.09109	0.448238
Tb927.10.4200	hypothetical protein, conserved	33.6809	30.5209	32.1009	34.4378	33.8751	34.1564	36.0964	31.0671	33.5818	0.0894429	1.06396	0.522088	0.0640683	1.04541	0.644675	-0.0253746	0.982565	0.859027
Tb927.10.4210	hypothetical protein, conserved	43.9346	42.7306	43.3326	44.8235	38.6302	41.7269	38.6723	33.3866	36.0294	-0.0562579	0.961756	0.721988	-0.268217	0.830345	0.0850513	-0.211962	0.863363	0.171785
Tb927.10.4220	hypothetical protein, conserved	47.1585	48.811	47.9848	42.2037	43.9882	43.0959	41.4147	46.6454	44.0301	-0.154372	0.898523	0.258437	-0.122321	0.918708	0.368358	0.032051	1.02246	0.81959
Tb927.10.4230	hypothetical protein, conserved	54.0504	57.6058	55.8281	41.1764	55.3306	48.2535	43.8651	56.2285	50.0468	-0.208405	0.865494	0.310276	-0.15618	0.897398	0.447149	0.0522248	1.03686	0.8003
Tb927.10.4240	hypothetical protein, conserved	153.215	151.936	152.576	140.822	156.852	148.837	111.791	113.851	112.821	-0.0344228	0.976422	0.790749	-0.43517	0.739607	0.000980324	-0.40075	0.757464	0.002392
Tb927.10.4250	ADP-ribosylation factor-like 2, arl2 (ARL2)	60.4689	61.3644	60.9167	44.7484	48.1775	46.463	49.9811	47.5018	48.7415	-0.389144	0.763583	0.0071389	-0.32267	0.799589	0.0262722	0.0664736	1.04715	0.642983
Tb927.10.4260	hypothetical protein, conserved	137.256	133.589	135.422	147.48	159.027	153.254	150.159	154.014	152.087	0.17865	1.13182	0.219234	0.167491	1.1231	0.249288	-0.0111583	0.992296	0.939468
Tb927.10.4270	coatomer subunit zeta, putative	57.6758	58.3068	57.9913	76.7132	64.1208	70.417	73.4031	63.8859	68.6445	0.27801	1.21252	0.0883754	0.24171	1.18239	0.138932	-0.0362997	0.975153	0.824374
Tb927.10.4280	ubiquinol-cytochrome c reductase complex 14kD subunit, putative	37.735	34.416	36.0755	35.4646	29.1186	32.2916	19.5248	23.603	21.5639	-0.162739	0.893328	0.425888	-0.738324	0.599435	0.000279324	-0.575598	0.671008	0.00444712
Tb927.10.4290	hypothetical protein, conserved	55.3927	62.9402	59.1665	57.0445	54.8059	55.9252	58.9085	60.1869	59.5477	-0.0818625	0.944837	0.550155	0.00950016	1.00661	0.947011	0.0913632	1.06538	0.504195
Tb927.10.430	peroxidase, putative	63.8851	66.9639	65.4245	51.0792	66.0672	58.5732	50.0361	65.1509	57.5935	-0.158406	0.896014	0.420076	-0.18273	0.881035	0.352613	-0.0243236	0.983282	0.902583
Tb927.10.4300	Trk system potassium uptake protein (HKT1)	36.403	37.1634	36.7832	30.5071	32.5387	31.5229	32.2505	32.2553	32.2529	-0.22177	0.857513	0.072754	-0.189612	0.876842	0.125893	0.0321579	1.02254	0.793804
Tb927.10.4380	hypothetical protein	18.0868	18.4859	18.2864	15.7307	14.9232	15.3269	13.0569	14.715	13.8859	-0.256397	0.837176	0.150927	-0.392944	0.761574	0.0266391	-0.136553	0.90969	0.437298
Tb927.10.4390	hypothetical protein	15.355	19.347	17.351	11.1724	15.5218	13.3471	12.0682	15.4706	13.7694	-0.373138	0.772101	0.170496	-0.329742	0.795679	0.226863	0.0433952	1.03054	0.875148
Tb927.10.440	hypothetical protein, conserved	55.1107	58.6171	56.8639	56.2136	46.9467	51.5802	55.6147	45.0263	50.3205	-0.143288	0.905453	0.475986	-0.179362	0.883094	0.371975	-0.036075	0.975305	0.859427
Tb927.10.4410	hypothetical protein	11.1748	12.2054	11.6901	7.62168	18.9381	13.2799	9.80399	20.8546	15.3293	0.188684	1.13972	0.756953	0.394248	1.31426	0.508268	0.205577	1.15315	0.726336
Tb927.10.4470	hypothetical protein, conserved	56.6602	53.8136	55.2369	54.4395	60.5575	57.4985	55.1619	64.1597	59.6608	0.0581635	1.04114	0.717938	0.111507	1.08036	0.487978	0.0533438	1.03767	0.739874
Tb927.10.450	Microtubule-binding protein MIP-T3, putative	106.909	105.629	106.269	133.664	102.148	117.906	146.035	101.627	123.831	0.149638	1.10929	0.526841	0.22031	1.16498	0.351583	0.070672	1.05021	0.765151
Tb927.10.4520	6-phosphofructo-2-kinase/fructose-2,6-bisphosphatas, putative	52.0947	58.5384	55.3166	53.5073	52.076	52.7917	51.9332	53.2897	52.6114	-0.0676778	0.954173	0.598622	-0.0721166	0.951241	0.573531	-0.00443886	0.996928	0.972039
Tb927.10.4530	hypothetical protein, conserved	33.74	38.1754	35.9577	31.9012	21.9382	26.9197	27.2819	21.36	24.3209	-0.420759	0.747032	0.0872134	-0.56626	0.675365	0.0213486	-0.145504	0.904063	0.553392
Tb927.10.4540	ARP2/3 complex subunit, putative	27.1138	30.1796	28.6467	21.1167	15.3176	18.2172	22.9978	15.1555	19.0766	-0.657193	0.634111	0.0277393	-0.591531	0.663638	0.047724	0.0656611	1.04656	0.828246
Tb927.10.4550	hypothetical protein, conserved	68.4804	68.3887	68.4346	50.5278	55.1668	52.8473	63.7185	61.6011	62.6598	-0.370941	0.773278	0.0113163	-0.127783	0.915237	0.385211	0.243161	1.18358	0.0959568
Tb927.10.4560	elongation factor 2	560.506	468.931	514.718	1444.52	938.579	1191.55	1289.4	783.979	1036.69	1.21097	2.31493	0.000550063	1.01011	2.01406	0.00380163	-0.200863	0.87003	0.561215
Tb927.10.4580	hypothetical protein, conserved	49.0074	51.9721	50.4898	50.8325	53.918	52.3752	54.1184	54.3294	54.2239	0.053609	1.03786	0.674702	0.102964	1.07398	0.415942	0.049355	1.0348	0.694424
Tb927.10.4590	mitochondrial inner membrane signal peptidase, putative	39.8222	42.4599	41.1411	38.1874	41.9467	40.067	38.3675	44.6391	41.5033	-0.0365937	0.974954	0.825786	0.0150133	1.01046	0.937175	0.0516076	1.03642	0.761081
Tb927.10.460	NIMA-related protein kinase (NRKC)	30.0965	30.6175	30.357	28.239	25.4757	26.8574	29.7519	24.6157	27.1838	-0.177586	0.884181	0.237136	-0.160822	0.894516	0.285703	0.0167639	1.01169	0.910375
Tb927.10.4600	predicted SET domain protein	17.1553	16.6408	16.8981	19.1102	18.5042	18.8072	18.4561	16.989	17.7226	0.153724	1.11244	0.293135	0.066908	1.04747	0.646365	-0.086817	0.941598	0.555738
Tb927.10.4610	dolicholphosphate-mannose synthase, putative (DPMS)	50.0766	50.1431	50.1099	57.3638	56.8212	57.0925	53.843	53.4063	53.6246	0.188033	1.13921	0.13485	0.0976528	1.07003	0.439014	-0.0903806	0.939275	0.471607
Tb927.10.4620	peptidyl-prolyl cis-trans isomerase, putative (PPIase)	69.4525	68.8983	69.1754	60.525	86.2957	73.4104	63.6981	82.6438	73.1709	0.0886251	1.06336	0.722439	0.083086	1.05928	0.738432	-0.00553882	0.996168	0.98531
Tb927.10.4630	hypothetical protein, conserved	42.7672	42.4726	42.6199	43.7835	51.5817	47.6826	46.1228	52.8313	49.4771	0.164218	1.12056	0.327297	0.216991	1.16231	0.193902	0.0527742	1.03726	0.750291
Tb927.10.4640	eukaryotic translation initiation factor 3 subunit L, putative (EIF3L)	88.3905	86.8632	87.6268	195.665	154.046	174.855	187.543	137.302	162.423	0.996468	1.99511	5.64242e-06	0.88998	1.85315	4.87523e-05	-0.106488	0.928846	0.624384
Tb927.10.4650	hypothetical protein, conserved	40.4696	42.5099	41.4897	28.2258	31.8126	30.0192	30.101	32.6502	31.3756	-0.465702	0.724119	0.000438358	-0.402374	0.756612	0.00238194	0.0633277	1.04487	0.632736
Tb927.10.4660	Transcription factor S-II (TFIIS), central domain containing protein, putative	60.2429	63.2581	61.7505	55.4641	48.9385	52.2013	50.7021	48.2425	49.4723	-0.244566	0.844069	0.105849	-0.320704	0.800679	0.0335858	-0.0761395	0.948593	0.612357
Tb927.10.4670	hypothetical protein, conserved	56.6232	64.1878	60.4055	58.7201	57.7428	58.2315	57.7188	53.8992	55.809	-0.0531055	0.963859	0.700042	-0.11502	0.923369	0.403871	-0.0619154	0.957991	0.653848
Tb927.10.4680	Mutt-Nudix-related hydrolase, putative	48.4865	53.592	51.0393	36.3452	50.2622	43.3037	41.4956	57.9499	49.7228	-0.235365	0.84947	0.3178	-0.0361896	0.975227	0.87677	0.199177	1.14804	0.399031
Tb927.10.4690	dynein light chain, putative	168.985	148.869	158.927	179.983	226.082	203.033	177.967	227.74	202.854	0.354378	1.27843	0.0691062	0.353154	1.27735	0.0701325	-0.00122347	0.999152	0.995796
Tb927.10.470	choline dehydrogenase, putative	38.9632	38.2798	38.6215	27.0466	32.8018	29.9242	24.6813	30.191	27.4362	-0.366412	0.775709	0.0308519	-0.491477	0.711296	0.00385548	-0.125067	0.916962	0.463008
Tb927.10.4700	dolicholphosphate-mannose synthase, putative	48.0808	53.1035	50.5922	40.8613	47.7231	44.2922	40.996	47.5102	44.2531	-0.189797	0.876729	0.256177	-0.191238	0.875854	0.253056	-0.00144157	0.999001	0.995919
Tb927.10.4710	20S proteasome subunit, proteasome subunit beta type-2, putative (PSB4)	134.866	133.054	133.96	178.221	161.162	169.692	164.284	152.274	158.279	0.34042	1.26613	0.00784593	0.240129	1.1811	0.0608397	-0.100291	0.932845	0.432619
Tb927.10.4720	Ankyrin repeats (many copies), putative	58.1442	56.5844	57.3643	45.6031	47.0339	46.3185	48.4522	48.4891	48.4707	-0.308067	0.807723	0.0125604	-0.24301	0.84498	0.0491112	0.0650565	1.04613	0.59851
Tb927.10.4730	ribonuclease HII, putative	16.3284	18.3685	17.3485	18.6493	24.2415	21.4454	18.307	23.8273	21.0672	0.308011	1.238	0.150733	0.282316	1.21615	0.188182	-0.025695	0.982347	0.905591
Tb927.10.4740	nucleolar RNA-binding protein, putative	59.6184	49.6191	54.6188	68.1414	65.0232	66.5823	72.3774	68.9484	70.6629	0.284466	1.21796	0.119913	0.370329	1.29265	0.0425173	0.0858672	1.06133	0.637707
Tb927.10.4750	hypothetical protein, conserved	80.1799	80.1204	80.1502	80.9734	78.401	79.6872	82.7447	78.8795	80.8121	-0.00864427	0.994026	0.944194	0.0114589	1.00797	0.923129	0.0201032	1.01403	0.866312
Tb927.10.4760	Integral membrane protein DUF106, putative	168.072	163.39	165.731	202.827	156.832	179.829	182.466	140.568	161.517	0.117188	1.08462	0.550588	-0.0378078	0.974134	0.849404	-0.154996	0.898135	0.430944
Tb927.10.4770	phosphatidylinositol-4-phosphate 5-kinase, putative	135.876	141.625	138.75	133.554	152.433	142.994	135.865	158.463	147.164	0.0437613	1.0308	0.789923	0.0852604	1.06088	0.602823	0.0414992	1.02918	0.799806
Tb927.10.4780	GPI inositol deacylase precursor (GPIdeAc)	96.151	101.151	98.6508	96.2429	85.932	91.0874	96.2777	79.4436	87.8607	-0.11541	0.92312	0.478851	-0.167674	0.890277	0.303737	-0.052264	0.964422	0.748906
Tb927.10.4790	hypothetical protein, conserved	69.9129	65.4044	67.6586	55.1714	65.8321	60.5018	66.4981	69.1074	67.8028	-0.158292	0.896085	0.341597	0.00365484	1.00254	0.986962	0.161949	1.1188	0.330378
Tb927.10.480	hypothetical protein, conserved	6.50863	5.20107	5.85485	4.26653	5.56798	4.91726	5.15909	4.74083	4.94996	-0.243029	0.844969	0.305191	-0.244624	0.844036	0.31179	-0.00159847	0.998893	0.991874
Tb927.10.4800	hypothetical protein, conserved	24.402	25.3354	24.8687	25.3656	27.5906	26.4781	26.1183	28.4435	27.2809	0.091644	1.06558	0.499786	0.134676	1.09785	0.319627	0.0430325	1.03028	0.749612
Tb927.10.4810	hypothetical protein, conserved	37.6003	37.5029	37.5516	30.7219	31.3989	31.0604	33.5663	32.3545	32.9604	-0.273013	0.827589	0.0987213	-0.189232	0.877073	0.25512	0.083782	1.05979	0.612466
Tb927.10.4820	hypothetical protein, conserved	32.7076	32.4238	32.5657	29.3494	29.6534	29.5014	29.8515	29.0424	29.4469	-0.142328	0.906056	0.288722	-0.145795	0.903881	0.278913	-0.00346815	0.997599	0.98479
Tb927.10.4830	hypothetical protein, conserved	125.769	124.747	125.258	107.646	115.649	111.648	99.3018	114.344	106.823	-0.165279	0.891756	0.22748	-0.22836	0.853605	0.0952708	-0.0630817	0.957217	0.644786
Tb927.10.4840	transcription factor IIa, putative (TFIIA-2)	100.793	88.6727	94.7328	111.247	100.768	106.007	111.334	108.511	109.922	0.161222	1.11823	0.251198	0.214317	1.16015	0.127948	0.0530948	1.03749	0.708422
Tb927.10.4850	hypothetical protein, conserved	81.1638	83.0151	82.0894	75.0861	84.9754	80.0308	68.8994	79.3918	74.1456	-0.0360228	0.97534	0.801128	-0.146094	0.903694	0.308846	-0.110072	0.926542	0.443878
Tb927.10.4860	hypothetical protein, conserved	30.542	31.2299	30.8859	36.8692	37.4669	37.1681	33.3999	37.0067	35.2033	0.267334	1.20358	0.0447674	0.190335	1.14103	0.155265	-0.0769995	0.948027	0.558807
Tb927.10.4870	tRNA-dihydrouridine synthase 2, putative	32.653	33.583	33.118	28.8468	28.2968	28.5718	24.2637	28.3145	26.2891	-0.213316	0.862553	0.134707	-0.330638	0.795184	0.0199933	-0.117324	0.921896	0.406115
Tb927.10.4880	hypothetical protein, conserved	91.7053	103.451	97.5781	68.9853	87.2273	78.1063	59.434	62.9673	61.2006	-0.319266	0.801477	0.0561809	-0.672428	0.62745	6.5652e-05	-0.353165	0.782865	0.0360966
Tb927.10.4890	zinc-finger of a C2HC-type, putative	87.1455	82.9288	85.0372	92.9422	92.3033	92.6228	81.2145	88.9837	85.0991	0.123217	1.08916	0.325237	0.00192161	1.00133	0.991978	-0.121296	0.919362	0.330361
Tb927.10.4900	TPR-repeat-containing chaperone protein DNAJ, putative	118.187	114.374	116.281	134.15	141.402	137.776	138.862	142.877	140.87	0.244864	1.18498	0.0854645	0.276824	1.21152	0.0518564	0.0319604	1.0224	0.822204
Tb927.10.4910	mitochondrial carrier protein (MCP4)	46.1329	47.1869	46.6599	32.0633	33.4006	32.7319	32.6482	33.2216	32.9349	-0.51097	0.70175	1.39809e-05	-0.502348	0.705957	1.96946e-05	0.00862214	1.00599	0.94211
Tb927.10.4920	hypothetical protein, conserved	49.2131	53.0518	51.1325	44.005	42.5356	43.2703	48.1604	44.4757	46.3181	-0.241275	0.845997	0.0634873	-0.143543	0.905293	0.270683	0.0977329	1.07009	0.451316
Tb927.10.4930	protein phosphatase 2C, putative	30.982	28.1713	29.5767	21.6824	22.891	22.2867	24.9086	23.4285	24.1685	-0.406911	0.754237	0.01029	-0.292559	0.816452	0.0659981	0.114352	1.08249	0.469269
Tb927.10.4940	Nuclear Dbf2-related kinase (PK50)	84.4745	79.851	82.1628	113.059	101.748	107.403	117.364	101.462	109.413	0.386073	1.30683	0.00888142	0.412693	1.33117	0.00516347	0.0266208	1.01862	0.856655
Tb927.10.4950	U2 small nuclear ribonucleoprotein 16.5K	88.1005	88.0383	88.0694	84.7036	87.5238	86.1137	81.6221	94.0774	87.8498	-0.0318742	0.978149	0.830093	-0.00146906	0.998982	0.988899	0.0304054	1.0213	0.843014
Tb927.10.4970	hypothetical protein, conserved	49.4224	48.4674	48.9449	44.9874	43.7062	44.3468	42.0903	39.038	40.5642	-0.142893	0.905701	0.331651	-0.272517	0.827874	0.064688	-0.129627	0.914068	0.380573
Tb927.10.4980	ubiquitin-like protein DSK2, putative (DSK2)	138.72	141.403	140.062	154.715	170.02	162.368	153.181	174.45	163.816	0.213564	1.15955	0.136763	0.22649	1.16998	0.11467	0.0129257	1.009	0.928924
Tb927.10.4990	cdc2-related kinase 3, putative (CRK3)	31.7018	31.0025	31.3521	36.7766	42.5437	39.6602	37.4623	39.2329	38.3476	0.341271	1.26687	0.0206005	0.291241	1.22369	0.0480542	-0.0500295	0.965917	0.737449
Tb927.10.5000	hypothetical protein, conserved	66.1404	65.3127	65.7266	72.5566	65.6938	69.1252	75.9876	65.4889	70.7382	0.0716329	1.05091	0.619269	0.104453	1.07509	0.468266	0.03282	1.02301	0.82047
Tb927.10.5010	Elongation factor G1, mitochondrial, putative (EF-G1)	80.1785	80.4964	80.3374	104.462	86.0049	95.2337	109.968	82.6872	96.3277	0.245135	1.1852	0.226563	0.26151	1.19873	0.197013	0.0163748	1.01141	0.93565
Tb927.10.5020	Eukaryotic translation initiation factor 4E type 5 (eif4e5)	87.7578	81.1421	84.45	71.6551	58.2194	64.9372	72.2628	49.7434	61.0031	-0.380305	0.768275	0.0890944	-0.471536	0.721196	0.0354238	-0.0912324	0.938721	0.685917
Tb927.10.5030	ubiquitin/ribosomal protein S27a, putative	906.321	789.162	847.741	1377.64	1347.88	1362.76	1221.29	1289.18	1255.23	0.684824	1.60751	0.000209552	0.566289	1.48071	0.00214345	-0.118535	0.921123	0.519064
Tb927.10.5040	chaperone protein DNAj, putative	36.4984	38.1358	37.3171	38.5266	40.8638	39.6952	37.5186	39.5697	38.5442	0.090172	1.0645	0.51549	0.0476137	1.03355	0.734075	-0.0425585	0.970932	0.758258
Tb927.10.5050	Mitochondrial ATP synthase epsilon chain, putative	79.5961	76.7931	78.1946	94.5275	80.0385	87.283	55.5437	69.6742	62.6089	0.15628	1.11441	0.447398	-0.316469	0.803033	0.125206	-0.472758	0.720586	0.0214169
Tb927.10.5060	Protein of unknown function (DUF3592), putative	37.2034	34.2856	35.7445	27.5714	31.303	29.4372	31.193	31.3328	31.2629	-0.276963	0.825327	0.104168	-0.193111	0.874717	0.260249	0.0838524	1.05984	0.621152
Tb927.10.5070	ribonuclease H, putative	27.7757	26.3257	27.0507	33.9757	35.3457	34.6607	31.2837	34.7343	33.009	0.35829	1.28191	0.0133868	0.288965	1.22176	0.0468417	-0.0693248	0.953084	0.628369
Tb927.10.5080	GPI transamidase component Tta2 (TTA2)	40.0106	36.1896	38.1001	45.1514	32.9757	39.0635	44.457	31.5488	38.0029	0.0346549	1.02431	0.881916	-0.00517077	0.996422	0.986245	-0.0398259	0.972772	0.866975
Tb927.10.5090	hypothetical protein, conserved	24.2054	20.6263	22.4159	20.6177	17.4192	19.0185	22.0326	17.8844	19.9585	-0.240893	0.846221	0.278831	-0.171861	0.887697	0.442933	0.0690329	1.04901	0.757128
Tb927.10.510	hypothetical protein, conserved (POMP19)	34.2472	39.1733	36.7102	37.997	27.2004	32.5987	35.2275	25.3312	30.2793	-0.173356	0.886777	0.48351	-0.279878	0.823661	0.257011	-0.106523	0.928824	0.66589
Tb927.10.5110	KREPA4 (KREPA4)	50.6014	55.1021	52.8517	48.6055	57.32	52.9627	49.0093	54.6058	51.8076	0.00515739	1.00358	0.982161	-0.027413	0.981178	0.863769	-0.0325707	0.977677	0.843254
Tb927.10.5120	KREPA6 (KREPA6)	78.9085	78.1291	78.5188	76.4096	62.6518	69.5307	71.4602	62.0009	66.7306	-0.177766	0.884071	0.295954	-0.236391	0.848866	0.163415	-0.0586261	0.960178	0.728675
Tb927.10.5130	Protein C21orf2 homolog, putative	65.4069	68.7243	67.0656	70.5358	80.575	75.5554	74.7986	81.1133	77.9559	0.17323	1.12758	0.217223	0.2178	1.16296	0.120011	0.0445713	1.03138	0.748609
Tb927.10.5140	mitogen-activated protein kinase 2, putative (MPK2)	25.8195	24.0434	24.9314	27.7743	19.518	23.6462	26.2452	17.5643	21.9047	-0.0782416	0.947211	0.770683	-0.188944	0.877248	0.47752	-0.110704	0.926136	0.676394
Tb927.10.5150	zinc finger protein family member, putative (ZC3H31)	2.48088	1.76655	2.12372	2.53452	5.08247	3.8085	3.07128	4.25882	3.66505	0.850065	1.80258	0.0448744	0.790672	1.72988	0.0607244	-0.0593816	0.959675	0.891261
Tb927.10.5170	XPC-binding domain containing protein, putative	26.4798	27.286	26.8829	31.9277	31.6007	31.7642	32.1457	31.3805	31.7631	0.240623	1.1815	0.0474761	0.240472	1.18138	0.0476305	-0.000150472	0.999896	1
Tb927.10.5180	TPR-repeat-containing chaperone protein DNAJ, putative	22.755	21.3776	22.0663	22.6055	21.2874	21.9464	23.779	21.6552	22.7171	-0.00850272	0.994124	0.951279	0.0409889	1.02882	0.750736	0.0494919	1.0349	0.702809
Tb927.10.5190	Kinesin associated protein, putative	29.5402	29.0076	29.2739	20.2369	21.9333	21.0851	18.7541	22.194	20.474	-0.471668	0.72113	0.00503607	-0.512313	0.701097	0.00230269	-0.040647	0.972219	0.809101
Tb927.10.520	hypothetical protein, conserved	152.244	154.165	153.205	178.972	153.111	166.041	123.38	99.6545	111.517	0.115774	1.08356	0.506185	-0.458788	0.727597	0.00871849	-0.574563	0.671489	0.0010234
Tb927.10.5200	hypothetical protein, conserved	20.582	20.0264	20.3042	24.4763	16.7472	20.6118	20.3039	16.0411	18.1725	0.018695	1.01304	0.933905	-0.162042	0.893759	0.497063	-0.180739	0.882251	0.444038
Tb927.10.5210	TFIIH basal transcription factor subunit (p52)	19.7424	18.7759	19.2591	17.5709	14.8517	16.2113	17.3846	15.7602	16.5724	-0.251622	0.839951	0.122197	-0.218445	0.859491	0.17873	0.0331769	1.02326	0.843668
Tb927.10.5220	hypothetical protein, conserved	25.5702	24.9628	25.2665	26.2447	27.3638	26.8043	24.5767	25.0033	24.79	0.0860476	1.06146	0.513724	-0.0271107	0.981384	0.837586	-0.113159	0.924561	0.387268
Tb927.10.5230	ADP-ribosylation factor, putative	58.8202	61.8212	60.3207	59.2545	63.1786	61.2165	58.8963	60.8156	59.856	0.0221747	1.01549	0.867781	-0.0107168	0.992599	0.934304	-0.0328917	0.977459	0.800751
Tb927.10.5240	cAMP binding protein, putative	21.6038	20.0936	20.8487	20.9499	23.3857	22.1678	21.2775	23.8415	22.5595	0.0890467	1.06367	0.543843	0.114308	1.08246	0.435401	0.0252616	1.01766	0.863165
Tb927.10.5250	zinc finger protein family member, putative (ZC3H32)	6.5319	4.1213	5.3266	5.10549	5.23787	5.17168	4.8536	3.9962	4.4249	-0.0420085	0.971302	0.878911	-0.270843	0.828835	0.322251	-0.228843	0.853319	0.403232
Tb927.10.5260	C2 domain containing protein, putative	15.5545	14.6723	15.1134	21.4037	16.7458	19.0748	21.6538	15.7445	18.6992	0.334801	1.2612	0.107591	0.305825	1.23613	0.141449	-0.0289755	0.980116	0.890517
Tb927.10.5270	mitogen-activated protein kinase kinase 5, putative (MKK5)	20.7312	22.4873	21.6093	21.9188	21.5594	21.7391	21.5715	25.2701	23.4208	0.00830456	1.00577	0.961355	0.118736	1.08578	0.466202	0.110433	1.07955	0.497597
Tb927.10.5280	pre-mRNA splicing factor ATP-dependent RNA helicase, putative, DEAH-box RNA helicase, putative	26.8737	27.1804	27.027	24.0385	23.7682	23.9033	25.5081	24.4272	24.9677	-0.177334	0.884336	0.138235	-0.114865	0.923469	0.338132	0.0624692	1.04425	0.600978
Tb927.10.5290	HIRA-interacting protein 5, putative	18.4446	21.031	19.7378	19.1941	22.338	20.7661	17.6408	22.1043	19.8726	0.0757257	1.05389	0.724679	0.0135248	1.00942	0.959695	-0.0622018	0.957801	0.765936
Tb927.10.530	Plasma-membrane choline transporter, putative	24.4347	22.3725	23.4036	24.0552	28.1862	26.1207	24.0001	24.7994	24.3998	0.160125	1.11738	0.272202	0.0605087	1.04283	0.679069	-0.0996169	0.933281	0.494613
Tb927.10.5300	eukaryotic translation initiation factor 6 (eIF-6), putative	42.3058	43.6377	42.9717	64.5711	58.2093	61.3902	65.5024	55.1155	60.309	0.513432	1.42744	0.000855122	0.487071	1.4016	0.00155738	-0.0263602	0.981894	0.866693
Tb927.10.5310	SNF1-related protein kinases, putative	18.5141	16.8363	17.6752	14.1242	14.2147	14.1695	14.1681	13.5346	13.8514	-0.318748	0.801765	0.0175686	-0.352585	0.783179	0.00882197	-0.0338382	0.976818	0.807225
Tb927.10.5320	RNA editing endoribonuclease (KREN3)	30.3548	30.4494	30.4021	21.5758	21.848	21.7119	21.4019	23.0403	22.2211	-0.485424	0.714287	0.000143222	-0.450925	0.731574	0.000404232	0.0344985	1.0242	0.792744
Tb927.10.5330	40S ribosomal protein S18, putative	264.753	254.083	259.418	426.486	422.941	424.713	412.901	439.676	426.289	0.711175	1.63714	2.16656e-07	0.716739	1.64346	1.75441e-07	0.0055643	1.00386	0.968517
Tb927.10.5350	dynein heavy chain, putative	16.1327	14.4165	15.2746	17.2768	18.9097	18.0932	19.3195	19.6457	19.4826	0.244484	1.18467	0.149796	0.35108	1.27552	0.0386489	0.106597	1.07669	0.529246
Tb927.10.5370	40S ribosomal protein S10, putative	239.796	214.767	227.282	338.997	377.341	358.169	310.441	401.711	356.076	0.656358	1.5761	0.000336785	0.648176	1.56719	0.000399995	-0.00818205	0.994345	0.963908
Tb927.10.5380	intraflagellar transport protein 122 (IFT122)	34.0599	32.3493	33.2046	35.3698	36.1175	35.7436	36.6792	35.5004	36.0898	0.106413	1.07655	0.4195	0.120051	1.08677	0.361893	0.0136383	1.0095	0.917242
Tb927.10.5390	hypothetical protein, conserved	44.3414	42.3362	43.3388	41.1473	41.0382	41.0928	43.0895	42.4723	42.7809	-0.0767799	0.948172	0.583708	-0.0187371	0.987096	0.894143	0.0580429	1.04105	0.678558
Tb927.10.540	ATP-dependent RNA helicase SUB2, putative (SUB2)	123.79	105.978	114.884	206.583	177.031	191.807	197.684	162.113	179.899	0.73927	1.66933	0.000100365	0.646736	1.56562	0.000657768	-0.0925338	0.937874	0.624612
Tb927.10.5400	hypothetical protein, conserved	84.391	81.3795	82.8852	112.605	104.52	108.562	107.978	111.309	109.643	0.389096	1.30957	0.00553589	0.403719	1.32291	0.00401656	0.0146236	1.01019	0.918134
Tb927.10.5420	hypothetical protein, conserved	27.9763	27.0086	27.4924	20.7643	22.9679	21.8661	20.4663	21.9199	21.1931	-0.329566	0.795776	0.0125899	-0.37491	0.771154	0.0045823	-0.0453445	0.969058	0.733265
Tb927.10.5430	Flagellar C1a complex subunit C1a-32, putative	57.2346	59.7445	58.4896	69.8603	71.4387	70.6495	67.0155	72.2024	69.6089	0.272743	1.2081	0.0334461	0.251951	1.19082	0.0498625	-0.0207922	0.985691	0.870111
Tb927.10.5440	RNA editing endoribonuclease (KREN2)	42.0709	41.1463	41.6086	34.7669	31.7833	33.2751	34.7951	33.4449	34.12	-0.323612	0.799067	0.0117836	-0.286742	0.819751	0.0254777	0.0368701	1.02589	0.777441
Tb927.10.5450	nucleoplasmin-like protein (NLP) (nlp)	48.9738	45.924	47.4489	53.1482	42.9021	48.0251	58.1086	41.1774	49.643	0.0170246	1.01187	0.936743	0.064628	1.04582	0.763566	0.0476036	1.03355	0.825113
Tb927.10.5460	60S ribosomal protein L24, putative	274.335	225.672	250.004	453.162	409.17	431.166	391.433	436.006	413.72	0.786011	1.7243	1.29467e-06	0.72701	1.6552	7.51219e-06	-0.0590008	0.959929	0.713241
Tb927.10.5470	hypothetical protein, conserved	54.7326	54.6308	54.6817	48.358	48.2462	48.3021	47.3419	46.1232	46.7326	-0.178994	0.883319	0.132688	-0.226939	0.854446	0.0569531	-0.0479453	0.967313	0.689185
Tb927.10.5490	predicted HORMA domain protein	42.0637	47.6505	44.8571	42.7647	44.4268	43.5958	30.6672	35.7297	33.1985	-0.0408038	0.972113	0.784313	-0.432383	0.741037	0.00373107	-0.391582	0.762293	0.00854579
Tb927.10.550	hypothetical protein, conserved	35.028	35.8595	35.4438	37.8125	39.1325	38.4725	36.0465	37.3847	36.7156	0.118872	1.08589	0.353906	0.0514844	1.03633	0.691013	-0.0673878	0.954364	0.597787
Tb927.10.5500	hypothetical protein, conserved	56.1317	60.574	58.3529	44.6728	59.3987	52.0358	48.276	54.2078	51.2419	-0.163429	0.8929	0.364734	-0.186728	0.878596	0.302406	-0.0232991	0.98398	0.901297
Tb927.10.5510	endonuclease/exonuclease/phosphatase, putative	44.8267	46.3925	45.6096	43.6078	44.1234	43.8656	42.9376	43.2651	43.1014	-0.0561205	0.961847	0.635365	-0.0815246	0.945058	0.490981	-0.0254042	0.982545	0.831019
Tb927.10.5520	AmmeMemoRadiSam system protein B, putative	78.6261	80.5031	79.5646	80.5415	91.7997	86.1706	87.2388	86.1651	86.702	0.116158	1.08384	0.37281	0.123829	1.08962	0.339782	0.0076712	1.00533	0.950103
Tb927.10.5530	hypothetical protein, conserved	38.136	38.087	38.1115	34.2396	31.4137	32.8266	33.7893	32.5155	33.1524	-0.21655	0.860621	0.0926547	-0.201614	0.869577	0.116975	0.0149349	1.01041	0.911291
Tb927.10.5540	hypothetical protein, conserved	57.6133	60.6789	59.1461	52.0058	56.549	54.2774	55.9233	58.0386	56.9809	-0.122647	0.918501	0.348613	-0.0532869	0.963738	0.685036	0.0693608	1.04925	0.596182
Tb927.10.5550	hypothetical protein, conserved	130.559	137.202	133.88	124.529	121.14	122.835	118.775	126.114	122.445	-0.124621	0.917245	0.329918	-0.128004	0.915097	0.314759	-0.00338301	0.997658	0.976925
Tb927.10.5560	GPI alpha-mannosyltransferase III (GPI10)	40.8766	42.5914	41.734	34.3375	37.4155	35.8765	31.9885	35.8075	33.898	-0.217264	0.860195	0.10757	-0.298788	0.812935	0.0270473	-0.0815249	0.945058	0.547053
Tb927.10.5570	hypothetical protein, conserved	37.7876	37.2042	37.4959	29.7473	24.5713	27.1593	28.5644	25.4607	27.0125	-0.468846	0.722542	0.00986942	-0.475154	0.71939	0.00883503	-0.00630979	0.995636	0.972542
Tb927.10.5580	hypothetical protein, conserved	39.7756	46.0056	42.8906	47.5013	51.1634	49.3324	50.5847	54.6593	52.622	0.202639	1.1508	0.163071	0.295723	1.2275	0.0415369	0.0930841	1.06665	0.519586
Tb927.10.5590	protein phosphatase 2C, putative	43.7624	48.8315	46.2969	35.102	45.694	40.398	38.8543	49.3269	44.0906	-0.195516	0.873261	0.315319	-0.0695526	0.952933	0.720364	0.125964	1.09124	0.518451
Tb927.10.560	40S ribosomal proteins S11, putative	871.288	872.303	871.796	1241.21	1330.53	1285.87	1206.97	1334.27	1270.62	0.560717	1.475	0.00225324	0.543519	1.45752	0.00306249	-0.0171982	0.98815	0.925161
Tb927.10.5600	hypothetical protein, conserved	22.9705	24.4794	23.7249	24.5566	21.2513	22.9039	23.3909	21.7473	22.5691	-0.0528128	0.964055	0.721195	-0.073049	0.950627	0.616696	-0.0202365	0.986071	0.887539
Tb927.10.5610	40S ribosomal protein S9, putative	760.167	718.031	739.099	1140.31	1081.95	1111.13	977.667	1078.36	1028.01	0.588158	1.50333	0.00123808	0.476072	1.39095	0.00886894	-0.112086	0.925249	0.536654
Tb927.10.5620	fructose-bisphosphate aldolase, glycosomal (ALD)	1934.55	1714.83	1824.69	2216.97	3349.08	2783.02	1788.78	3065.63	2427.2	0.609014	1.52522	0.0817628	0.411662	1.33022	0.238466	-0.197352	0.87215	0.571464
Tb927.10.5630	hypothetical protein, conserved	87.7097	87.6272	87.6684	74.6371	68.1485	71.3928	69.6319	68.1684	68.9002	-0.297804	0.81349	0.0244589	-0.347886	0.785734	0.00850828	-0.0500829	0.965881	0.703448
Tb927.10.5640	hypothetical protein, conserved	55.2858	61.6713	58.4786	45.9614	60.9048	53.4331	54.7503	67.6455	61.1979	-0.129075	0.914417	0.503907	0.0662674	1.047	0.734205	0.195343	1.145	0.31277
Tb927.10.5650	hypothetical protein, conserved	55.3572	55.4748	55.416	47.1181	55.075	51.0965	54.2636	55.9866	55.1251	-0.114649	0.923607	0.427379	-0.00715618	0.995052	0.961935	0.107493	1.07735	0.456565
Tb927.10.5660	heat shock protein, putative	32.438	32.4152	32.4266	35.3844	36.3975	35.891	33.8082	35.0318	34.42	0.146967	1.10724	0.265635	0.0867387	1.06197	0.513739	-0.060229	0.959112	0.647219
Tb927.10.5670	N-acetyltransferase subunit Nat1, putative (NAT1)	33.5332	36.3803	34.9567	54.6851	39.7845	47.2348	52.6381	37.9558	45.2969	0.433544	1.35055	0.0568891	0.373084	1.29512	0.101173	-0.0604597	0.958958	0.79071
Tb927.10.5680	procyclin-associated gene 1 (PAG1) protein, putative	78.8619	80.7649	79.8134	81.8185	48.2842	65.0513	83.8829	43.3238	63.6034	-0.295616	0.814724	0.427582	-0.328218	0.796519	0.378575	-0.0326027	0.977655	0.9307
Tb927.10.5690	procyclin-associated gene 2 (PAG2) protein, putative	82.7711	82.1998	82.4855	134.539	116.805	125.672	151.283	107.928	129.606	0.607147	1.52324	0.00223869	0.651256	1.57054	0.00104691	0.0441096	1.03105	0.823148
Tb927.10.570	Sec8 exocyst complex component specific domain containing protein, putative	26.8221	26.4762	26.6492	22.8835	28.1858	25.5347	27.0051	27.5137	27.2594	-0.0608761	0.958682	0.699597	0.0327278	1.02294	0.837121	0.0936041	1.06703	0.55345
Tb927.10.5700	hypothetical protein, conserved	20.9421	18.2014	19.5717	17.402	24.6138	21.0079	16.3802	21.5188	18.9495	0.106108	1.07632	0.69808	-0.0432527	0.970464	0.869456	-0.149364	0.901648	0.576403
Tb927.10.5710	hypothetical protein, conserved	88.7451	84.096	86.4205	72.5599	131.42	101.99	75.0493	116.192	95.6208	0.239857	1.18088	0.471579	0.146628	1.10698	0.660234	-0.0932291	0.937422	0.779532
Tb927.10.5720	hypothetical protein	2.52003	2.08221	2.30112	3.11337	4.23455	3.67396	4.61884	3.58442	4.10163	0.697445	1.62163	0.0237947	0.814962	1.75925	0.00664699	0.117569	1.08491	0.63228
Tb927.10.5730	hypothetical protein	22.3434	27.0054	24.6744	27.238	17.5766	22.4073	28.3226	15.4026	21.8626	-0.14165	0.906482	0.717235	-0.178079	0.883879	0.648883	-0.0364311	0.975064	0.92793
Tb927.10.5740	Protein of unknown function (DUF778), putative	34.234	40.2426	37.2383	43.7261	25.3835	34.5548	40.6118	21.0484	30.8301	-0.109824	0.926701	0.788001	-0.274913	0.8265	0.497767	-0.165092	0.891871	0.683492
Tb927.10.5750	Extradiol ring-cleavage dioxygenase, putative	42.846	45.3615	44.1037	45.0833	46.0209	45.5521	42.7572	42.8021	42.7796	0.0469679	1.03309	0.725926	-0.0439759	0.969978	0.742466	-0.0909447	0.938908	0.493426
Tb927.10.5760	adenylate kinase, putative	88.042	97.6686	92.8553	67.55	62.1554	64.8527	69.0905	52.2696	60.6801	-0.518524	0.698086	0.00397848	-0.616222	0.652377	0.000647432	-0.0977003	0.934521	0.592096
Tb927.10.5770	Transitional endoplasmic reticulum ATPase, putative, Valosin-containing protein, Cell division control protein 48 (VCP)	81.0504	73.5524	77.3014	115.177	129.965	122.571	116.28	116.806	116.543	0.665231	1.58582	5.55162e-05	0.5923	1.50765	0.000328094	-0.0729314	0.950704	0.65741
Tb927.10.5780	amino acid tansporter, putative	35.2632	34.9855	35.1244	23.3233	23.8965	23.6099	20.4705	21.7664	21.1185	-0.572611	0.672399	5.96536e-06	-0.732746	0.601758	7.69075e-09	-0.160137	0.89494	0.207442
Tb927.10.5790	hypothetical protein, conserved	68.1727	69.3334	68.753	73.9758	82.2689	78.1224	75.7403	80.1212	77.9308	0.184872	1.13672	0.164423	0.181054	1.13371	0.17311	-0.00381696	0.997358	0.978584
Tb927.10.580	hypothetical protein, conserved	37.3481	38.4608	37.9045	32.5145	37.3057	34.9101	28.32	38.718	33.519	-0.117192	0.921981	0.568388	-0.173918	0.886432	0.395124	-0.0567271	0.961443	0.781261
Tb927.10.5800	hypothetical protein, conserved	65.5014	66.8585	66.1799	57.9977	69.0136	63.5056	63.4858	73.1098	68.2978	-0.0569479	0.961296	0.740634	0.0473119	1.03334	0.792594	0.104261	1.07494	0.548989
Tb927.10.5810	The ARF-like 2 binding protein BART, putative	625.47	573.997	599.733	662.595	687.155	674.875	625.149	657.495	641.322	0.170313	1.1253	0.363595	0.096748	1.06936	0.605783	-0.0735649	0.950287	0.694659
Tb927.10.5820	predicted RanGDP binding protein	68.5973	72.9791	70.7882	58.4229	59.8546	59.1388	55.0473	61.9842	58.5157	-0.259334	0.835473	0.0858949	-0.274348	0.826824	0.0691362	-0.0150139	0.989647	0.920505
Tb927.10.5830	hypothetical protein, conserved	64.4317	68.0345	66.2331	65.8531	63.3449	64.599	58.1139	57.3861	57.75	-0.0363411	0.975125	0.766468	-0.197837	0.871857	0.103874	-0.161496	0.894097	0.183548
Tb927.10.5840	translation elongation factor 1-beta, putative	643.259	582.226	612.742	1337.74	1002.97	1170.35	1325.65	957.847	1141.75	0.933514	1.90992	0.000310985	0.897808	1.86323	0.000520116	-0.0357054	0.975555	0.889429
Tb927.10.5850	N-terminal region of Chorein, a TM vesicle-mediated sorter, putative	14.0724	12.2608	13.1666	14.6274	12.0288	13.3281	15.7159	13.2248	14.4704	0.0172854	1.01205	0.930704	0.135977	1.09884	0.495355	0.118692	1.08575	0.552113
Tb927.10.5860	hypothetical protein, conserved	120.527	117.338	118.932	137.413	130.664	134.039	133.952	140.011	136.982	0.171856	1.12651	0.173157	0.204384	1.15219	0.106248	0.0325279	1.0228	0.80106
Tb927.10.5870	hypothetical protein, conserved	34.0814	32.0022	33.0418	34.1857	31.4798	32.8328	33.959	32.8754	33.4172	-0.0103834	0.992829	0.943138	0.0158494	1.01105	0.905258	0.026233	1.01835	0.846299
Tb927.10.5880	Proteophosphoglycan, putative	40.408	38.5061	39.457	50.8666	45.5297	48.1981	55.1219	43.626	49.3739	0.288132	1.22106	0.0733036	0.322353	1.25037	0.0450036	0.0342206	1.024	0.830678
Tb927.10.5890	Galactose oxidase, central domain containing protein, putative	29.0581	30.1154	29.5868	28.9258	31.7091	30.3175	29.9056	29.0964	29.501	0.0360378	1.02529	0.775756	-0.00444794	0.996922	0.973657	-0.0404859	0.972327	0.748896
Tb927.10.590	hypothetical protein, conserved	20.0611	20.7357	20.3984	17.7569	19.4692	18.6131	18.6141	19.7475	19.1808	-0.130608	0.913446	0.324542	-0.0878686	0.940912	0.508413	0.0427395	1.03007	0.747993
Tb927.10.5900	hypothetical protein, conserved	99.5254	103.708	101.617	93.9199	110.59	102.255	100.141	123.758	111.949	0.00948225	1.00659	0.957667	0.140216	1.10207	0.416562	0.130734	1.09485	0.44778
Tb927.10.5910	hypothetical protein, conserved	27.1309	28.288	27.7094	32.7613	27.7975	30.2794	30.5683	26.0348	28.3015	0.12676	1.09184	0.409583	0.0292981	1.02052	0.847661	-0.0974626	0.934675	0.527805
Tb927.10.5920	hypothetical protein, conserved	29.5973	30.018	29.8076	31.8245	23.4437	27.6341	30.4105	21.3896	25.9001	-0.11027	0.926414	0.632249	-0.203952	0.868169	0.375126	-0.0936818	0.937128	0.683434
Tb927.10.5940	protein kinase, putative	48.5496	50.699	49.6243	46.9332	44.689	45.8111	47.3704	45.1635	46.2669	-0.115912	0.922799	0.349451	-0.101591	0.932005	0.412514	0.0143214	1.00998	0.90909
Tb927.10.5950	protein kinase, putative	83.0875	82.88	82.9837	88.6743	87.5461	88.1102	91.6492	90.4219	91.0356	0.0864048	1.06172	0.487962	0.133525	1.09697	0.283663	0.0471206	1.0332	0.705265
Tb927.10.5960	engulfment and cell motility domain 2, putative	11.1856	12.2024	11.694	9.7665	9.34507	9.55578	9.37773	9.72905	9.55339	-0.292744	0.816348	0.0795928	-0.290535	0.817599	0.0807134	0.00220824	1.00153	1
Tb927.10.5970	predicted zinc finger protein	14.1793	14.35	14.2647	11.1356	12.8376	11.9866	12.1004	13.1428	12.6216	-0.247712	0.842231	0.114517	-0.174772	0.885908	0.266708	0.0729402	1.05186	0.643033
Tb927.10.5980	leucine-rich repeat protein (LRRP), putative	25.0772	23.4167	24.2469	24.5734	28.9391	26.7563	26.507	26.6854	26.5962	0.144574	1.1054	0.342219	0.13353	1.09697	0.377102	-0.0110442	0.992374	0.950018
Tb927.10.5990	hypothetical protein, conserved	20.5739	20.8963	20.7351	21.8777	20.578	21.2279	19.3157	20.2416	19.7786	0.0325684	1.02283	0.816125	-0.0671042	0.954552	0.633466	-0.0996737	0.933244	0.473793
Tb927.10.600	hypothetical protein, conserved	41.1485	38.3057	39.7271	37.2254	35.9935	36.6095	31.8737	33.8764	32.8751	-0.118292	0.921278	0.356586	-0.27231	0.827993	0.033394	-0.15402	0.898743	0.227624
Tb927.10.6000	hypothetical protein, conserved	14.667	12.7847	13.7258	12.9643	11.868	12.4161	12.8252	11.7838	12.3045	-0.145572	0.904021	0.30212	-0.158539	0.895932	0.261038	-0.0129666	0.991052	0.92778
Tb927.10.6010	STAG domain containing protein, putative	19.9346	20.606	20.2703	26.0474	24.9205	25.4839	25.0644	23.5153	24.2898	0.329814	1.25685	0.00733283	0.2604	1.19781	0.0342866	-0.0694132	0.953026	0.572541
Tb927.10.6020	hypothetical protein, conserved	32.8724	28.769	30.8207	36.3473	27.3013	31.8243	32.8208	28.3862	30.6035	0.042301	1.02975	0.846689	-0.0121806	0.991593	0.963803	-0.0544825	0.96294	0.807224
Tb927.10.6030	proteasome subunit alpha type-1, putative, 20s proteasome subunit, putative (PSA1)	50.0658	54.6789	52.3724	68.3279	69.9814	69.1546	70.2803	62.646	66.4631	0.40124	1.32064	0.00369751	0.342398	1.26786	0.0131348	-0.0588418	0.960035	0.673874
Tb927.10.6050	clathrin heavy chain (CHC)	124.145	103.003	113.574	129.913	178.234	154.073	131.423	163.906	147.665	0.440053	1.35665	0.0850442	0.37874	1.30021	0.138102	-0.0613133	0.958391	0.810066
Tb927.10.6060	universal minicircle sequence binding protein 2 (UMSBP2)	77.4927	51.8976	64.6952	250.786	109.05	179.918	147.583	86.9216	117.253	1.47517	2.78016	0.00158839	0.857478	1.81187	0.0629743	-0.617693	0.651712	0.178622
Tb927.10.6070	universal minicircle sequence binding protein 1 (UMSBP1)	367.387	239.161	303.274	692.647	506.293	599.47	472.386	436.696	454.541	0.982855	1.97637	0.000223127	0.583724	1.49871	0.0274861	-0.399132	0.758315	0.130682
Tb927.10.6080	proteasome subunit beta type-5, putative, proteasome subunit beta type-5, putative	63.4118	62.8115	63.1116	84.9819	89.837	87.4094	77.7744	79.1547	78.4646	0.470413	1.38551	0.000115825	0.31431	1.24342	0.0100587	-0.156104	0.897446	0.198859
Tb927.10.6090	tRNA pseudouridine synthase A, putative	23.2741	24.951	24.1126	21.8964	22.5447	22.2205	21.9579	23.799	22.8784	-0.117475	0.9218	0.372365	-0.0746952	0.949543	0.569006	0.0427794	1.0301	0.74859
Tb927.10.610	hypothetical protein, conserved	30.9686	24.9032	27.9359	24.0663	23.015	23.5407	24.1128	22.0936	23.1032	-0.247603	0.842295	0.164099	-0.275337	0.826258	0.122532	-0.0277348	0.980959	0.88034
Tb927.10.6100	Protein of unknown function (DUF2419), putative	19.3915	19.2172	19.3043	17.0119	18.1126	17.5622	17.3295	19.1097	18.2196	-0.135075	0.910623	0.346114	-0.0814529	0.945105	0.568219	0.0536223	1.03787	0.712647
Tb927.10.6110	hypothetical protein, conserved	21.7167	25.5565	23.6366	22.498	21.9136	22.2058	21.9045	22.9234	22.4139	-0.0904412	0.939235	0.527183	-0.0761292	0.948599	0.592922	0.014312	1.00997	0.923953
Tb927.10.6120	Peptidase M76 family, putative	24.3152	23.7676	24.0414	22.5719	22.3252	22.4486	21.207	21.5862	21.3966	-0.0991779	0.933565	0.536842	-0.167596	0.890325	0.294438	-0.0684201	0.953682	0.669049
Tb927.10.6130	hypothetical protein, conserved	27.0193	26.9092	26.9643	22.852	27.4326	25.1423	23.6428	26.1611	24.9019	-0.0981886	0.934205	0.531485	-0.113298	0.924472	0.473698	-0.01511	0.989581	0.929566
Tb927.10.6140	phosphatidylinositolN- acetylglucosaminyltransferase subunit c, putative	25.5424	26.0486	25.7955	22.7739	24.9083	23.8411	24.8836	23.8726	24.3781	-0.111703	0.925495	0.448593	-0.0823956	0.944488	0.582688	0.0293073	1.02052	0.838498
Tb927.10.6150	neurobeachin/beige protein, putative	14.1445	13.2024	13.6735	11.3294	13.5861	12.4577	12.3523	13.7028	13.0276	-0.133688	0.911498	0.419322	-0.0694667	0.95299	0.674973	0.0642216	1.04552	0.69822
Tb927.10.6160	Sec34-like family, putative	46.0817	42.9021	44.4919	40.612	45.0254	42.8187	39.4277	45.4867	42.4572	-0.0546537	0.962826	0.69992	-0.0666608	0.954845	0.637982	-0.0120072	0.991712	0.932966
Tb927.10.6170	hypothetical protein, conserved	35.5322	34.7974	35.1648	30.1743	34.6298	32.402	30.901	36.5272	33.7141	-0.117631	0.9217	0.470587	-0.060309	0.959059	0.711059	0.0573217	1.04053	0.725852
Tb927.10.6180	hypothetical protein, conserved	71.2184	71.1854	71.2019	58.7679	43.948	51.358	51.1488	38.6751	44.912	-0.472364	0.720782	0.0215673	-0.665911	0.630291	0.00122885	-0.193548	0.874453	0.346225
Tb927.10.6190	aldehyde dehydrogenase, putative (ALDH)	61.0304	62.4805	61.7554	49.1467	62.2721	55.7094	45.0572	60.5725	52.8149	-0.147794	0.902629	0.452732	-0.224539	0.855868	0.254254	-0.0767449	0.948195	0.697283
Tb927.10.620	hypothetical protein, conserved	46.7555	43.1865	44.971	55.3583	50.4914	52.9248	64.2552	52.7484	58.5018	0.234395	1.17641	0.121976	0.378437	1.29993	0.012516	0.144043	1.105	0.340548
Tb927.10.6200	hypothetical protein, conserved	34.1039	38.745	36.4245	30.5481	36.8789	33.7135	29.2475	38.5443	33.8959	-0.107766	0.928024	0.641911	-0.0984468	0.934038	0.669349	0.00931913	1.00648	0.975623
Tb927.10.6210	TPR repeat, putative	37.9331	38.0054	37.9692	39.5479	37.7874	38.6677	42.5938	36.444	39.5189	0.0258879	1.01811	0.849689	0.0563907	1.03986	0.677123	0.030503	1.02137	0.821457
Tb927.10.6220	5'-3' exoribonuclease D (XRND)	33.444	33.4642	33.4541	34.9856	23.622	29.3038	32.6567	20.7062	26.6814	-0.19193	0.875434	0.491432	-0.327365	0.796991	0.240552	-0.135435	0.910395	0.627102
Tb927.10.6230	MORN repeat containing protein	48.8285	47.7827	48.3056	43.871	40.9652	42.4181	44.4426	41.7921	43.1174	-0.188102	0.87776	0.129725	-0.164425	0.892284	0.185416	0.0236769	1.01655	0.849727
Tb927.10.6240	ras-like small GTPase, putative (TbRHP)	100.297	97.2571	98.777	70.0026	72.2991	71.1508	71.6163	74.2085	72.9124	-0.472968	0.720481	7.58613e-05	-0.437673	0.738324	0.000249677	0.0352948	1.02477	0.76889
Tb927.10.6250	hypothetical protein, conserved	21.923	22.9758	22.4494	20.4629	23.4891	21.976	18.6711	22.1537	20.4124	-0.0290309	0.980078	0.850542	-0.135019	0.910658	0.386271	-0.105989	0.929168	0.49832
Tb927.10.6260	ATP-dependent DEAD/H RNA helicase, putative	35.5275	35.4376	35.4825	43.0995	32.3265	37.713	43.4262	32.2909	37.8585	0.0868362	1.06204	0.678966	0.0924005	1.06614	0.659781	0.00556442	1.00386	0.97978
Tb927.10.6270	hypothetical protein	10.8644	10.8585	10.8615	9.27524	10.1746	9.72492	10.2708	11.3146	10.7927	-0.150518	0.900927	0.400922	-0.000870644	0.999397	0.981877	0.149658	1.10931	0.407148
Tb927.10.6280	N-terminal glutamine amidase, putative	22.8599	27.5119	25.1859	23.8869	23.3443	23.6156	19.7444	24.8707	22.3075	-0.0933225	0.937362	0.659206	-0.171045	0.888199	0.41037	-0.0777248	0.947551	0.705087
Tb927.10.6290	ATP-dependent DEAD/H RNA helicase, putative	28.9718	27.0198	27.9958	32.0319	28.5021	30.267	30.8726	30.5693	30.721	0.110952	1.07994	0.414091	0.133898	1.09725	0.327263	0.0229464	1.01603	0.8721
Tb927.10.630	hypothetical protein, conserved	24.9122	26.4396	25.6759	22.5589	18.5413	20.5501	23.6011	17.8965	20.7488	-0.322825	0.799503	0.0913816	-0.309487	0.806929	0.106025	0.0133376	1.00929	0.944679
Tb927.10.6300	Ribosomal protein S5, C-terminal domain containing protein, putative	16.3066	16.7718	16.5392	14.1333	10.3541	12.2437	12.815	9.96516	11.3901	-0.438096	0.738108	0.0586325	-0.54164	0.68699	0.0194059	-0.103548	0.930741	0.655684
Tb927.10.6310	major vault protein, putative (MVP)	36.2969	34.9476	35.6223	39.2427	40.8545	40.0486	42.0236	39.4594	40.7415	0.169269	1.12449	0.173949	0.193278	1.14336	0.119879	0.0240091	1.01678	0.845056
Tb927.10.6320	CBF/Mak21 family, putative	18.3881	17.0118	17.6999	23.9942	18.0897	21.042	23.1345	18.2519	20.6932	0.247428	1.18709	0.2213	0.223681	1.16771	0.269254	-0.0237466	0.983675	0.907413
Tb927.10.6330	kinetoplastid kinetochore protein 1 (kkt1)	20.0314	18.7852	19.4083	24.5697	25.2949	24.9323	23.4652	23.9629	23.714	0.361517	1.28478	0.00510642	0.289196	1.22196	0.0251227	-0.0723209	0.951107	0.574623
Tb927.10.6340	hypothetical protein, conserved	19.8571	21.6481	20.7526	18.8594	21.6448	20.2521	17.491	20.449	18.97	-0.0329978	0.977387	0.845187	-0.126972	0.915751	0.457168	-0.0939759	0.936937	0.584767
Tb927.10.6350	trypanin (trypanin)	41.7346	44.8043	43.2695	47.5166	50.4955	49.006	47.1916	48.782	47.9868	0.180248	1.13308	0.158106	0.149622	1.10928	0.241473	-0.0306264	0.978995	0.811667
Tb927.10.6360	hypothetical protein, conserved	47.3403	50.5644	48.9524	57.4761	63.7514	60.6137	58.7206	62.505	60.6128	0.309063	1.2389	0.0173714	0.308699	1.23859	0.0174795	-0.000363455	0.999748	0.999903
Tb927.10.6370	60S ribosomal proteins L37, putative	808.312	676.212	742.262	1190.85	1381.17	1286.01	982.833	1425.81	1204.32	0.792978	1.73265	0.00117215	0.698424	1.62273	0.00420925	-0.094554	0.936562	0.696781
Tb927.10.6380	ring finger containing protein	56.4554	56.061	56.2582	49.4884	38.1659	43.8271	37.0217	34.8696	35.9457	-0.363496	0.777279	0.0436801	-0.647067	0.638577	0.000330772	-0.283576	0.821552	0.114174
Tb927.10.6390	hypothetical protein, conserved	107.496	105.806	106.651	100.372	85.0818	92.727	97.3841	90.8895	94.1368	-0.203054	0.86871	0.142889	-0.180548	0.882368	0.191924	0.0225061	1.01572	0.873636
Tb927.10.640	arginine N-methyltransferase, type II (PRMT5)	36.8587	35.7633	36.311	32.4306	32.2321	32.3314	33.7303	32.4836	33.1069	-0.16753	0.890366	0.155408	-0.13366	0.911516	0.257825	0.0338704	1.02375	0.77379
Tb927.10.6410	DNA mismatch repair protein MSH6, putative (MSH6)	57.7316	56.8199	57.2758	60.0719	68.6229	64.3474	60.7812	70.9016	65.8414	0.168257	1.1237	0.305316	0.201399	1.14981	0.219798	0.0331419	1.02324	0.840045
Tb927.10.6420	hypothetical protein	8.10886	8.9184	8.51363	10.0619	11.0355	10.5487	9.92658	11.6696	10.7981	0.314319	1.24342	0.10488	0.351488	1.27588	0.0740017	0.0371762	1.0261	0.861973
Tb927.10.6430	hypothetical protein	0.413882	0.47682	0.445351	0.240915	0.233411	0.237163	0.407573	0.290118	0.348846	-0.895935	0.537399	0.218712	-0.415409	0.749807	0.712086	0.4815	1.39619	0.529845
Tb927.10.6440	phosphomannomutase, putative	92.1797	89.0374	90.6085	82.6751	84.5233	83.5992	83.9204	86.7383	85.3293	-0.115864	0.922829	0.344992	-0.0861959	0.942003	0.482239	0.0296682	1.02078	0.81052
Tb927.10.6450	2OG-Fe(II) oxygenase superfamily, putative	59.8718	65.3415	62.6067	51.6206	56.65	54.1353	50.2767	57.4263	53.8515	-0.208708	0.865312	0.150201	-0.215887	0.861017	0.136462	-0.00717939	0.995036	0.961174
Tb927.10.6460	protein phosphatase 2B, putative	42.2825	44.6873	43.4849	36.2405	44.1147	40.1776	41.555	52.7275	47.1413	-0.112633	0.924899	0.531887	0.117955	1.0852	0.517648	0.230589	1.17331	0.2022
Tb927.10.6470	hypothetical protein	24.4213	22.6697	23.5455	16.2775	20.8319	18.5547	15.4063	18.9586	17.1824	-0.337965	0.791156	0.130056	-0.449499	0.732297	0.0445652	-0.11154	0.9256	0.623068
Tb927.10.6480	hypothetical protein, conserved	46.7809	52.3044	49.5426	42.2594	49.247	45.7532	43.349	52.3749	47.8619	-0.113434	0.924385	0.496245	-0.0482348	0.967119	0.770938	0.0651999	1.04623	0.69814
Tb927.10.6490	KIAA1430 homologue, putative	146.039	152.265	149.152	180.321	199.091	189.706	175.872	204.308	190.09	0.347609	1.27245	0.0133295	0.350825	1.27529	0.0125484	0.00321554	1.00223	0.983443
Tb927.10.650	TAX-2	67.4085	70.4097	68.9091	78.4294	79.3577	78.8935	71.4312	70.8886	71.1599	0.195358	1.14501	0.117595	0.0462335	1.03257	0.712891	-0.149125	0.901797	0.231431
Tb927.10.6500	amino acid permease, putative, amino acid transporter, putative	46.1378	45.7306	45.9342	49.8344	48.8112	49.3228	52.327	45.4348	48.8809	0.102481	1.07362	0.44601	0.0883566	1.06316	0.508813	-0.0141239	0.990258	0.920834
Tb927.10.6510	chaperonin HSP60, mitochondrial precursor (HSP60)	509.203	476.701	492.952	562.337	473.752	518.045	480.285	416.806	448.545	0.0715744	1.05086	0.728457	-0.136243	0.909886	0.508967	-0.207817	0.865846	0.313706
Tb927.10.6520	hypothetical protein, conserved	21.4817	19.9068	20.6943	21.2352	26.5327	23.884	21.9157	26.1281	24.0219	0.208793	1.15572	0.237772	0.216626	1.16201	0.220181	0.00783321	1.00544	0.964861
Tb927.10.6530	dolichyl-P-Man:GDP-Man5GlcNAc2-PP-dolichyl alpha-1,3-mannosyltransferase, putative (ALG3)	52.9432	50.3734	51.6583	55.7389	62.9708	59.3549	49.0465	59.4033	54.2249	0.2012	1.14965	0.194874	0.071339	1.05069	0.649313	-0.129861	0.91392	0.400158
Tb927.10.6540	kinetoplastid-specific phospho-protein phosphatase, putative	22.0966	21.3493	21.723	13.6551	13.1607	13.4079	13.9091	11.582	12.7456	-0.696796	0.616941	4.73628e-06	-0.7728	0.585281	4.38046e-07	-0.0760065	0.94868	0.628655
Tb927.10.6550	Poly(ADP-ribose) polymerase and DNA-Ligase Zn-finger region/Zinc-finger (CX5CX6HX5H) motif containing protein, putative	43.2413	40.9195	42.0804	49.9624	44.7045	47.3335	47.3056	41.2786	44.2921	0.168131	1.1236	0.280421	0.0719157	1.05111	0.643278	-0.0962162	0.935483	0.539276
Tb927.10.6560	Protein of unknown function DUF72, putative	38.1527	35.7422	36.9474	27.9852	36.7622	32.3737	27.5971	35.0377	31.3174	-0.188749	0.877366	0.339401	-0.23684	0.848602	0.231492	-0.0480918	0.967215	0.810113
Tb927.10.6570	TPR repeat, putative	50.308	50.2399	50.2739	47.314	44.0078	45.6609	47.6107	46.8527	47.2317	-0.140041	0.907494	0.274793	-0.0902973	0.939329	0.480526	0.0497435	1.03508	0.700606
Tb927.10.6580	hypothetical protein	59.5765	60.3758	59.9761	53.1494	61.3061	57.2277	53.8753	60.3678	57.1215	-0.0667708	0.954773	0.632441	-0.0696557	0.952865	0.618499	-0.00288499	0.998002	0.9851
Tb927.10.6590	hypothetical protein, conserved	28.463	28.3714	28.4172	23.9126	25.9603	24.9364	26.6409	27.2797	26.9603	-0.187402	0.878186	0.134561	-0.0756413	0.94892	0.546877	0.111761	1.08055	0.371788
Tb927.10.660	2-oxoisovalerate dehydrogenase alpha subunit, putative	25.9495	26.9009	26.4252	27.031	27.6231	27.3271	23.8914	27.4381	25.6648	0.0487622	1.03438	0.738075	-0.0397719	0.972809	0.778779	-0.0885349	0.940477	0.534684
Tb927.10.6600	hypothetical protein, conserved	36.7584	40.3808	38.5696	43.489	41.8816	42.6853	41.8486	38.1559	40.0023	0.145703	1.10627	0.288385	0.0512441	1.03616	0.707615	-0.0944595	0.936623	0.493461
Tb927.10.6610	chaperone protein DNAj, putative	108.028	113.324	110.676	136.36	134.929	135.644	127.732	128.104	127.918	0.293392	1.22552	0.0137435	0.208885	1.15579	0.0796338	-0.0845074	0.943106	0.476887
Tb927.10.6620	hypothetical protein, conserved	17.9397	18.8147	18.3772	18.1045	17.0848	17.5947	19.1199	18.8924	19.0062	-0.0641573	0.956504	0.654607	0.0482704	1.03402	0.733463	0.112429	1.08105	0.426501
Tb927.10.6630	ATP-dependent DEAD/H RNA helicase HEL64, putative (HEL64)	47.4139	47.1675	47.2907	83.2771	56.0716	69.6743	78.7733	50.4408	64.607	0.558548	1.47279	0.0440878	0.449527	1.36559	0.104825	-0.109021	0.927217	0.693863
Tb927.10.6640	transmembrane emp24 domain-containing protein	231.626	217.306	224.466	244.834	278.737	261.786	227.05	261.764	244.407	0.222186	1.1665	0.167326	0.123129	1.08909	0.444589	-0.0990568	0.933643	0.537549
Tb927.10.6650	G10 protein homologue, putative	48.7013	52.8443	50.7728	51.2194	50.6164	50.9179	55.4286	49.4592	52.4439	0.00390401	1.00271	0.980125	0.0449973	1.03168	0.749738	0.0410937	1.02889	0.770389
Tb927.10.6660	hypothetical protein	43.2206	53.6032	48.4119	31.2752	45.7634	38.5193	32.9601	49.3254	41.1427	-0.326284	0.797588	0.302213	-0.231387	0.851815	0.463865	0.0948975	1.06799	0.766942
Tb927.10.6670	dynein light chain, putative	112.162	112.53	112.346	143.345	172.569	157.957	135.396	174.361	154.878	0.492669	1.40705	0.00679993	0.464657	1.37999	0.0107347	-0.0280112	0.980771	0.877104
Tb927.10.6680	member of the NOL1/NOP2/sun family of proteins	36.0329	36.4159	36.2244	47.1921	38.8823	43.0372	48.2356	36.6747	42.4551	0.247908	1.18748	0.177476	0.227993	1.1712	0.214664	-0.0199149	0.986291	0.914948
Tb927.10.6690	protein tyrosine phosphatase, putative (TbPTP1)	44.8732	44.8708	44.872	43.9015	46.7491	45.3253	43.4922	45.4682	44.4802	0.0155621	1.01085	0.910064	-0.0119129	0.991777	0.926953	-0.0274752	0.981136	0.834734
Tb927.10.670	hypothetical protein, conserved	22.0926	24.2359	23.1642	24.8726	24.6809	24.7768	21.3109	24.4773	22.8941	0.0968523	1.06944	0.586888	-0.0137366	0.990524	0.935752	-0.110591	0.926209	0.526791
Tb927.10.6700	hypothetical protein, conserved	31.9315	32.7292	32.3303	27.0952	22.9674	25.0313	28.492	24.0587	26.2754	-0.371141	0.773171	0.0203346	-0.301054	0.811659	0.059865	0.0700875	1.04978	0.662317
Tb927.10.6710	hypothetical protein, conserved	46.041	45.7891	45.9151	42.4108	47.3866	44.8987	40.9799	45.8284	43.4042	-0.0310347	0.978718	0.821876	-0.0798635	0.946147	0.565193	-0.0488292	0.966721	0.727257
Tb927.10.6720	Plasma-membrane choline transporter, putative	83.9708	79.119	81.5449	87.5348	86.3888	86.9618	91.9346	89.0106	90.4726	0.0927169	1.06638	0.465591	0.149718	1.10935	0.238377	0.0570013	1.0403	0.653318
Tb927.10.6750	Plasma-membrane choline transporter, putative	112.767	108.743	110.755	116.442	126.27	121.356	126.782	115.795	121.289	0.132121	1.0959	0.366002	0.130809	1.09491	0.369964	-0.0013113	0.999091	0.994676
Tb927.10.6770	BRCA1 C Terminus (BRCT) domain containing protein, putative	23.8818	26.6538	25.2678	22.9754	23.7887	23.382	20.7773	26.1106	23.444	-0.111235	0.925795	0.575826	-0.103794	0.930583	0.595402	0.0074412	1.00517	0.981346
Tb927.10.6780	vacuolar protein sorting-associated protein 45, putative (VPS45)	34.2063	34.0692	34.1378	36.8723	36.8869	36.8796	36.6791	38.5021	37.5906	0.111455	1.08032	0.360212	0.139564	1.10157	0.252666	0.0281093	1.01967	0.819808
Tb927.10.6790	Spc97 / Spc98 family, putative	30.7875	30.2085	30.498	27.2987	30.5643	28.9315	27.9476	31.8767	29.9122	-0.0757021	0.94888	0.624123	-0.0275774	0.981066	0.857982	0.0481248	1.03392	0.756138
Tb927.10.680	Protein of unknown function (DUF971), putative	52.2089	50.5528	51.3808	45.0983	45.5801	45.3392	37.9068	41.454	39.6804	-0.180268	0.882539	0.174568	-0.371116	0.773184	0.00521438	-0.19085	0.87609	0.150185
Tb927.10.6800	developmentally regulated GTP-binding protein, putative	78.7655	78.5474	78.6564	127.783	101.34	114.562	117.154	98.527	107.841	0.541734	1.45572	0.00154261	0.454685	1.37048	0.00784348	-0.0870489	0.941447	0.609663
Tb927.10.6810	guanylate kinase, putative	77.043	77.0829	77.063	77.0147	81.6446	79.3296	76.8182	87.0223	81.9203	0.042427	1.02984	0.755022	0.0893916	1.06392	0.50923	0.046965	1.03309	0.728663
Tb927.10.6820	hypothetical protein, conserved	48.0379	50.107	49.0725	50.6886	45.6863	48.1875	53.1476	45.706	49.4268	-0.0275133	0.98111	0.856714	0.00866046	1.00602	0.950357	0.036174	1.02539	0.805827
Tb927.10.6830	Bardet-Biedl syndrome 4 protein, putative (BBS4)	18.7975	17.4044	18.101	18.6335	19.4701	19.0518	17.2207	19.9604	18.5905	0.0746826	1.05313	0.636991	0.0411757	1.02895	0.801906	-0.0335071	0.977042	0.827635
Tb927.10.6840	hypothetical protein, conserved	59.813	60.0793	59.9462	62.9668	54.1332	58.55	64.5745	51.939	58.2567	-0.0352363	0.975872	0.836569	-0.0429726	0.970653	0.801687	-0.00773641	0.994652	0.965497
Tb927.10.6850	Mitochondrial ribosomal protein S18, putative, mitochondrial RNA binding complex 1 subunit, mitochondrial edited mRNA stability factor 1 subunit, kinteoplast poly(A) polymerase complex 1 subunit (MRPS18)	67.3932	73.7957	70.5944	67.8976	79.9378	73.9177	72.7599	85.3273	79.0436	0.0674338	1.04785	0.672496	0.164033	1.12041	0.300274	0.0965993	1.06925	0.539993
Tb927.10.6860	endonuclease V, putative	55.7958	58.1299	56.9628	41.2079	37.5122	39.36	43.319	44.1657	43.7424	-0.53497	0.690173	4.93654e-05	-0.380672	0.76808	0.00372403	0.154299	1.11288	0.245229
Tb927.10.6870	short-chain dehydrogenase, putative	42.7927	41.155	41.9739	43.736	32.624	38.18	36.7337	32.7738	34.7538	-0.139116	0.908075	0.451984	-0.273313	0.827417	0.136718	-0.134198	0.911176	0.462249
Tb927.10.6880	glyceraldehyde 3-phosphate dehydrogenase, cytosolic (GAP)	150.034	132.826	141.43	271.4	245.879	258.639	259.834	232.573	246.204	0.870681	1.82853	1.23814e-07	0.799569	1.74058	1.17069e-06	-0.0711123	0.951904	0.663434
Tb927.10.690	palmitoyl acyltransferase 3, putative	42.9647	38.8402	40.9024	40.4436	55.2348	47.8392	45.8662	58.4411	52.1537	0.2277	1.17097	0.2846	0.351748	1.27611	0.0975716	0.12405	1.08979	0.556839
Tb927.10.6950	sterol 24-c-methyltransferase, putative	43.9646	46.5615	45.2631	29.8213	27.7759	28.7986	28.3019	29.7951	29.0485	-0.653762	0.635621	1.44385e-06	-0.63883	0.642234	2.37415e-06	0.0149308	1.0104	0.922581
Tb927.10.6960	hypothetical protein, conserved	75.8681	72.6727	74.2704	84.1627	83.6484	83.9056	72.1519	80.0564	76.1041	0.175926	1.12969	0.167229	0.0361911	1.0254	0.780716	-0.139736	0.907685	0.270106
Tb927.10.6970	dipeptidyl-peptidase 8-like serine peptidase, serine peptidase, Clan SC, Family S9B	36.2266	35.148	35.6873	37.1445	41.1138	39.1292	38.0782	39.7581	38.9182	0.13357	1.097	0.29753	0.125338	1.09076	0.327781	-0.00823203	0.99431	0.950831
Tb927.10.6980	caltractin, putative	90.5798	88.0545	89.3172	92.9803	102.139	97.5598	95.7687	106.757	101.263	0.128434	1.09311	0.353551	0.182263	1.13466	0.187204	0.0538294	1.03802	0.696177
Tb927.10.6990	hypothetical protein, conserved	88.1986	94.3528	91.2757	78.9782	72.5705	75.7743	80.3056	77.2454	78.7755	-0.270026	0.829305	0.0545235	-0.21313	0.862663	0.128622	0.0568953	1.04022	0.688759
Tb927.10.700	hypothetical protein, conserved	32.2117	29.581	30.8964	28.2698	32.0664	30.1681	24.3835	29.0805	26.732	-0.03243	0.977772	0.854835	-0.205874	0.867013	0.249393	-0.173447	0.886721	0.332915
Tb927.10.7000	hypothetical protein, conserved	36.3322	38.5322	37.4322	38.8329	32.339	35.586	35.5007	29.153	32.3269	-0.0749658	0.949365	0.673983	-0.213808	0.862259	0.225474	-0.138843	0.908247	0.429305
Tb927.10.7010	hypothetical protein, conserved	26.401	26.1378	26.2694	23.8155	22.4907	23.1531	24.9779	23.1114	24.0447	-0.183063	0.880831	0.160363	-0.128797	0.914594	0.324576	0.0542663	1.03833	0.677116
Tb927.10.7020	acid phosphatase, putative (AP)	43.4975	46.0831	44.7903	57.9954	41.6976	49.8465	51.1422	49.5623	50.3523	0.152581	1.11156	0.411083	0.168698	1.12404	0.365757	0.0161174	1.01123	0.935299
Tb927.10.7030	hypothetical protein, conserved	82.0364	93.9637	88	77.5998	69.6979	73.6489	84.6104	73.7698	79.1901	-0.257766	0.836382	0.0916722	-0.153251	0.899222	0.316792	0.104515	1.07513	0.49348
Tb927.10.7040	hypothetical protein, conserved	32.3854	32.3533	32.3693	28.9915	30.2409	29.6162	25.5655	33.3649	29.4652	-0.127801	0.915226	0.447773	-0.132993	0.911937	0.425715	-0.00519304	0.996407	0.971933
Tb927.10.7050	chromatin assembly factor 1 subunit B, putative	27.6362	29.7982	28.7172	27.9129	29.7745	28.8437	30.1601	28.8686	29.5144	0.0072447	1.00503	0.960949	0.0388823	1.02732	0.767582	0.0316378	1.02217	0.806636
Tb927.10.7060	nucleoporin interacting component (NUP93), putative	51.8739	50.9432	51.4085	57.1852	56.3189	56.752	58.3951	57.2307	57.8129	0.142595	1.10389	0.278209	0.169297	1.12451	0.197949	0.0267019	1.01868	0.839343
Tb927.10.7070	small nuclear RNA-activating protein (SNAP3)	27.8129	29.9849	28.8989	29.322	29.5558	29.4389	29.6762	32.2661	30.9711	0.0268458	1.01878	0.871859	0.101561	1.07293	0.534116	0.0747161	1.05315	0.64727
Tb927.10.7080	ATP-dependent DEAD/H RNA helicase, putative	51.0134	55.4686	53.241	45.6707	48.6961	47.1834	46.2468	49.0747	47.6608	-0.173664	0.886588	0.169496	-0.15921	0.895515	0.208021	0.0144533	1.01007	0.910006
Tb927.10.7090	Alternative oxidase, mitochondrial, Trypanosome alternative oxidase, mitochondrial (AOX)	310.867	273.816	292.342	353.502	408.737	381.119	331.25	380.234	355.742	0.382711	1.30379	0.0452479	0.283301	1.21698	0.138107	-0.0994107	0.933414	0.60242
Tb927.10.710	hypothetical protein, conserved	28.043	28.3799	28.2115	27.7816	23.0906	25.4361	26.2318	22.9628	24.5973	-0.152518	0.899679	0.399918	-0.200005	0.870547	0.267404	-0.0474883	0.967619	0.791542
Tb927.10.7100	delta-4 fatty acid desaturase	18.7424	16.6774	17.7099	19.7094	18.4566	19.083	17.8645	18.5744	18.2195	0.106429	1.07656	0.493111	0.0417719	1.02938	0.793917	-0.0646576	0.956172	0.673851
Tb927.10.7110	inositol-3-phosphate synthase, putative	102.113	108.282	105.198	106.98	109.263	108.121	118.61	116.397	117.504	0.0396203	1.02784	0.774685	0.159533	1.11693	0.24765	0.119913	1.08667	0.384374
Tb927.10.7120	hypothetical protein, conserved	99.0461	94.7526	96.8994	128.622	108.362	118.492	123.817	103.193	113.505	0.289542	1.22225	0.0690361	0.22746	1.17077	0.153106	-0.0620817	0.957881	0.697049
Tb927.10.7130	hypothetical protein, conserved	31.0545	33.9289	32.4917	29.5155	23.5895	26.5525	30.95	23.6639	27.307	-0.292406	0.816539	0.130878	-0.252137	0.839652	0.192989	0.0402694	1.02831	0.835447
Tb927.10.7140	membrane-bound acid phosphatase 2 (MBAP2)	173.605	168.355	170.98	244.878	200.303	222.591	273.528	204.474	239.001	0.380412	1.30171	0.0833046	0.482991	1.39764	0.0280164	0.102579	1.07369	0.640039
Tb927.10.7150	hypothetical protein	0.283419	0.186582	0.235001	1.20981	0.692622	0.951218	0.446559	0.964958	0.705759	1.8853	3.6943	0.0126196	1.6568	3.15316	0.0637766	-0.227581	0.854066	0.627382
Tb927.10.7160	procyclin-associated gene 1 (PAG1) protein, putative	0.251928	0.290238	0.271083	1.12427	0.331511	0.727891	3.374	1.1857	2.27985	1.37026	2.58517	0.169145	3.03866	8.2173	0.00131999	1.66959	3.18124	0.063014
Tb927.10.7170	hypothetical protein	0.153832	0.683583	0.418708	1.79087	1.73509	1.76298	1.54517	1.52505	1.53511	2.04283	4.12054	3.45329e-05	1.8464	3.59602	0.000223657	-0.195987	0.872975	0.645334
Tb927.10.7180	cysteine-rich, acidic integral membrane protein precursor (CRAM)	32.3001	24.822	28.5611	27.6518	30.8858	29.2688	20.6937	20.2977	20.4957	0.035789	1.02512	0.833918	-0.4788	0.717574	0.00473451	-0.514591	0.699991	0.00239627
Tb927.10.7190	D-tyrosyl-tRNA deacylase, putative	112.704	116.206	114.455	84.6088	91.5509	88.0798	92.8431	105.061	98.952	-0.376698	0.770198	0.00687183	-0.208371	0.865514	0.13349	0.168328	1.12376	0.228637
Tb927.10.720	PB1 domain containing protein, putative	50.5055	50.8315	50.6685	47.7732	46.882	47.3276	50.4257	51.1229	50.7743	-0.0984832	0.934014	0.467185	0.00306118	1.00212	0.982717	0.101545	1.07292	0.453303
Tb927.10.7200	TPR repeat, putative	37.5162	37.9486	37.7324	28.7187	26.8866	27.8027	29.8667	26.0428	27.9548	-0.441189	0.736527	0.000904646	-0.43394	0.740238	0.00111178	0.00724947	1.00504	0.955932
Tb927.10.7210	hypothetical protein, conserved	18.5976	22.9373	20.7675	23.5508	22.1537	22.8522	21.8872	24.0355	22.9613	0.136653	1.09935	0.482028	0.146573	1.10694	0.45544	0.00992093	1.0069	0.969321
Tb927.10.7220	hypothetical protein, conserved	27.9699	28.5462	28.258	28.238	29.1399	28.689	22.8492	26.3752	24.6122	0.0223045	1.01558	0.878106	-0.196854	0.872451	0.16224	-0.21916	0.859065	0.1192
Tb927.10.7230	hypothetical protein, conserved	45.3083	38.8028	42.0555	50.8169	58.8604	54.8386	51.0895	52.4635	51.7765	0.383012	1.30406	0.0448362	0.300025	1.23117	0.115872	-0.0829873	0.944101	0.663502
Tb927.10.7240	kinetoplastid kinetochore protein 14 (kkt14)	42.2287	43.3017	42.7652	42.3913	55.397	48.8941	42.7902	57.7707	50.2805	0.193951	1.14389	0.348458	0.234326	1.17636	0.257197	0.0403754	1.02838	0.845265
Tb927.10.7250	hypothetical protein, conserved	53.8392	60.4828	57.161	44.4087	58.6101	51.5094	38.1645	56.8632	47.5139	-0.14942	0.901613	0.534382	-0.26552	0.831899	0.269794	-0.1161	0.922678	0.629681
Tb927.10.7260	hypothetical protein, unlikely	25.4488	28.4948	26.9718	25.9032	26.1551	26.0292	20.2952	25.0244	22.6598	-0.0510611	0.965226	0.789639	-0.24386	0.844483	0.203392	-0.192806	0.874902	0.309721
Tb927.10.7270	hypothetical protein, conserved	43.1106	43.4196	43.2651	46.6487	35.6254	41.137	43.4266	33.3879	38.4072	-0.0739984	0.950001	0.712929	-0.173066	0.886956	0.386687	-0.099068	0.933636	0.619212
Tb927.10.7280	pre-mRNA splicing factor ATP-dependent RNA helicase, putative	42.0676	43.9957	43.0317	38.1988	30.2214	34.2101	38.1268	33.6122	35.8695	-0.331857	0.794513	0.0499006	-0.263078	0.833308	0.119739	0.0687788	1.04883	0.685322
Tb927.10.7290	Phytochelatin synthase, putative	46.2846	46.9231	46.6038	32.0709	36.317	34.194	32.6162	35.8908	34.2535	-0.446112	0.734018	0.00206973	-0.443753	0.73522	0.00219303	0.00235886	1.00164	0.9873
Tb927.10.730	ATP synthase, putative	34.4511	32.684	33.5675	37.0003	42.4216	39.7109	37.0758	35.4414	36.2586	0.24397	1.18425	0.0802193	0.110741	1.07978	0.426213	-0.13323	0.911788	0.340686
Tb927.10.7300	hypothetical protein, conserved	269.618	257.036	263.327	390.192	295.987	343.09	400.135	296.628	348.381	0.38096	1.30221	0.0670326	0.403018	1.32227	0.0527342	0.0220575	1.01541	0.915935
Tb927.10.7310	terminal uridylyltransferase 3, putative (TUT3)	38.6822	36.6648	37.6735	32.3335	31.2383	31.7859	32.6475	31.7083	32.1779	-0.245471	0.84354	0.0432353	-0.227727	0.853979	0.0607697	0.0177433	1.01237	0.885054
Tb927.10.7320	hypothetical protein, conserved	52.9161	51.5807	52.2484	44.6898	52.1159	48.4028	53.2171	53.578	53.3976	-0.10763	0.928112	0.474442	0.0314958	1.02207	0.838389	0.139127	1.10124	0.354916
Tb927.10.7330	40S ribosomal protein S24E, putative	715.728	662.925	689.327	1090.15	1207.65	1148.9	1087.3	1269.01	1178.16	0.737062	1.66678	9.12971e-05	0.773369	1.70926	4.07541e-05	0.0363065	1.02549	0.846461
Tb927.10.7350	hypothetical protein, conserved	35.0808	34.8522	34.9665	37.954	42.5118	40.2329	37.9764	42.3705	40.1735	0.202635	1.1508	0.209888	0.200486	1.14909	0.214781	-0.0021482	0.998512	0.989767
Tb927.10.7360	ATP-binding cassette protein, putative	35.2497	36.1617	35.7057	28.1189	33.2205	30.6697	27.4789	33.286	30.3825	-0.218064	0.859718	0.174391	-0.231486	0.851757	0.149402	-0.0134224	0.990739	0.934382
Tb927.10.7370	hypothetical protein, conserved	20.7799	19.7081	20.244	16.4794	18.9316	17.7055	16.1134	18.3101	17.2118	-0.191348	0.875787	0.197242	-0.232313	0.851269	0.118175	-0.0409662	0.972004	0.785698
Tb927.10.7380	hypothetical protein, conserved	57.4634	53.066	55.2647	49.6382	47.4058	48.522	45.6613	46.7455	46.2034	-0.188329	0.877621	0.145419	-0.257996	0.836249	0.0457588	-0.069667	0.952858	0.588292
Tb927.10.7390	PHF5-like protein, putative	80.2596	82.812	81.5358	71.2849	76.6598	73.9723	82.8145	75.6973	79.2559	-0.139026	0.908132	0.373712	-0.0425153	0.970961	0.792748	0.096512	1.06919	0.532731
Tb927.10.740	structural maintenance of chromosome 4, putative (SMC4)	39.5856	40.1701	39.8778	41.7247	38.374	40.0494	42.556	37.063	39.8095	0.00593347	1.00412	0.968846	-0.00288857	0.998	0.986523	-0.00882205	0.993904	0.954775
Tb927.10.7400	predicted zinc finger protein	41.0554	38.9931	40.0242	33.7152	33.2013	33.4582	26.9092	30.6111	28.7602	-0.258677	0.835854	0.0562475	-0.475005	0.719464	0.000458145	-0.216329	0.860753	0.109571
Tb927.10.7410	succinyl-CoA ligase [GDP-forming] beta-chain, putative	347.909	352.138	350.024	390.789	283.209	336.999	349.918	241.424	295.671	-0.0548346	0.962705	0.836815	-0.243618	0.844624	0.359808	-0.188784	0.877345	0.477744
Tb927.10.7420	bromodomain factor 2 protein, putative	71.8886	65.1145	68.5016	94.7086	67.1415	80.925	89.7444	69.8605	79.8024	0.238943	1.18013	0.280403	0.219216	1.1641	0.322459	-0.0197269	0.986419	0.929262
Tb927.10.7430	GTP-binding protein, putative	57.3494	56.1055	56.7274	53.1806	45.4515	49.3161	53.4822	47.6064	50.5443	-0.203252	0.86859	0.159695	-0.167381	0.890458	0.246713	0.0358718	1.02518	0.805383
Tb927.10.7440	MTR4 (MTR4)	48.7585	46.4516	47.605	54.8588	51.2326	53.0457	59.8971	52.2323	56.0647	0.155879	1.1141	0.291906	0.235531	1.17734	0.111201	0.0796523	1.05676	0.58976
Tb927.10.7450	exosome complex exonuclease RRP41A, Ribosomal RNA processing protein 41A (RRP41A)	53.8325	47.0525	50.4425	51.1121	35.6289	43.3705	46.0767	35.11	40.5934	-0.220121	0.858493	0.362568	-0.315092	0.8038	0.191606	-0.0949718	0.936291	0.69331
Tb927.10.7470	RNA-binding protein, putative (RBP15)	70.6371	79.3542	74.9956	61.7396	46.6901	54.2149	65.2808	48.1498	56.7153	-0.470991	0.721469	0.0530663	-0.405971	0.754728	0.0955125	0.0650195	1.0461	0.791074
Tb927.10.7480	hypothetical protein, conserved	62.1643	67.9214	65.0429	61.2243	49.7876	55.506	55.4209	49.1993	52.3101	-0.231255	0.851894	0.182227	-0.315771	0.803422	0.0678887	-0.0845174	0.9431	0.623634
Tb927.10.7490	cullin, putative	46.7384	46.0084	46.3734	38.0083	41.8089	39.9086	40.5048	44.2557	42.3802	-0.215805	0.861065	0.0953692	-0.129235	0.914316	0.317609	0.0865708	1.06184	0.504205
Tb927.10.750	hypothetical protein, conserved	117.712	115.631	116.671	71.1478	151.565	111.356	83.0564	163.325	123.191	-0.066216	0.95514	0.879853	0.0792664	1.05648	0.858165	0.145483	1.1061	0.740721
Tb927.10.7500	fibrillarin (NOP1)	145.273	130.88	138.076	246.91	172.583	209.747	238.209	160.377	199.293	0.602856	1.51872	0.0228732	0.529059	1.44299	0.0456627	-0.073797	0.950134	0.780058
Tb927.10.7510	chromatin binding protein, putative	34.571	33.753	34.162	31.8215	29.6599	30.7407	34.0405	27.7838	30.9122	-0.153011	0.899371	0.320357	-0.146368	0.903522	0.34454	0.00664326	1.00462	0.963618
Tb927.10.7520	folylpolyglutamate synthase, putative (FPGS)	38.6348	40.4469	39.5408	32.7587	34.7321	33.7454	28.865	33.6885	31.2767	-0.227977	0.853831	0.108097	-0.336404	0.792013	0.017721	-0.108428	0.927598	0.44401
Tb927.10.7530	hypothetical protein	24.5101	21.9719	23.241	23.07	24.2467	23.6584	22.8698	26.3543	24.612	0.027418	1.01919	0.888204	0.0871578	1.06228	0.648044	0.0597419	1.04228	0.752955
Tb927.10.7540	VRR-NUC domain containing protein, putative	26.7996	25.172	25.9858	19.4855	17.248	18.3667	18.9013	18.2429	18.5721	-0.502095	0.706081	0.0001644	-0.484971	0.714512	0.000268454	0.0171244	1.01194	0.902515
Tb927.10.7550	hypothetical protein, conserved	50.2455	53.3765	51.811	48.1761	45.6635	46.9198	49.916	44.899	47.4075	-0.143551	0.905288	0.26611	-0.129067	0.914423	0.318505	0.014484	1.01009	0.910245
Tb927.10.7560	methyltransferase domain containing protein, putative	22.9029	23.2186	23.0608	20.6984	17.9555	19.3269	18.7038	19.8258	19.2648	-0.258277	0.836086	0.134113	-0.258065	0.836208	0.130696	0.000210048	1.00015	0.994057
Tb927.10.7570	dihydrolipoamide acetyltransferase E2 subunit, putative	176.369	174.029	175.199	150.769	153.751	152.26	136.407	147.051	141.729	-0.2024	0.869104	0.164661	-0.305642	0.809082	0.0359509	-0.103242	0.930938	0.47832
Tb927.10.7580	hypothetical protein, conserved	38.8583	37.6164	38.2373	30.005	28.7019	29.3535	30.0709	28.5487	29.3098	-0.38182	0.767469	0.00201909	-0.384019	0.7663	0.001909	-0.0021998	0.998476	0.987096
Tb927.10.7590	hypothetical protein, conserved	65.6521	56.4317	61.0419	75.3824	77.4808	76.4316	67.6409	83.2183	75.4296	0.324571	1.25229	0.0473353	0.306739	1.23691	0.0614057	-0.0178312	0.987716	0.911031
Tb927.10.760	hypothetical protein, conserved	40.8344	40.5106	40.6725	39.3699	40.3003	39.8351	37.2365	37.5234	37.3799	-0.0295356	0.979736	0.826364	-0.121617	0.919157	0.364941	-0.0920829	0.938167	0.492975
Tb927.10.7600	hypothetical protein, conserved	48.0409	47.8149	47.9279	47.247	38.2756	42.7613	41.8411	35.5276	38.6843	-0.166442	0.891038	0.322601	-0.310663	0.806271	0.0642373	-0.144222	0.904867	0.388949
Tb927.10.7610	hypothetical protein, conserved	50.5904	48.3402	49.4653	46.4333	38.9394	42.6863	44.9896	37.5607	41.2752	-0.212991	0.862747	0.233552	-0.2615	0.83422	0.143648	-0.0485093	0.966935	0.786249
Tb927.10.7620	metallo-peptidase, Clan MA(E) Family M41, mitochondrial ATP-dependent zinc metallopeptidase, putative	66.9168	67.6577	67.2873	66.754	74.545	70.6495	69.3985	73.2447	71.3216	0.0708372	1.05033	0.608	0.0842335	1.06012	0.541012	0.0133964	1.00933	0.922122
Tb927.10.7630	transportin2- like protein	36.0671	37.1646	36.6159	30.162	30.2944	30.2282	31.6739	28.8991	30.2865	-0.276532	0.825573	0.0266784	-0.274573	0.826695	0.0280775	0.00195874	1.00136	0.986002
Tb927.10.7640	hypothetical protein	18.3017	15.9793	17.1405	19.9078	30.8046	25.3562	19.8737	32.3942	26.1339	0.568906	1.4834	0.121696	0.612665	1.52908	0.0944951	0.0437667	1.0308	0.906371
Tb927.10.7650	hypothetical protein	0.0877932	0.130042	0.108918	0.102206	0.0495114	0.075859	0.103746	0.105498	0.104622	-0.660607	0.632612	1	-0.0536418	0.963501	1	0.610136	1.5264	0.763452
Tb927.10.7660	hypothetical protein	0.190325	0.375887	0.283106	3.102	2.43293	2.76747	0.899636	2.21083	1.55523	3.24615	9.48829	3.64642e-07	2.47758	5.56964	0.000236152	-0.768038	0.587215	0.125007
Tb927.10.7670	Protein of unknown function (DUF2962), putative	76.185	75.832	76.0085	92.0653	79.6364	85.8509	94.0438	91.355	92.6994	0.174193	1.12833	0.200989	0.286122	1.21936	0.0362028	0.11193	1.08067	0.41433
Tb927.10.7680	GTPase activating protein, putative	93.8227	91.113	92.4679	158.941	113.827	136.384	151.355	110.599	130.977	0.560326	1.4746	0.0187552	0.501979	1.41616	0.0351429	-0.0583463	0.960364	0.806222
Tb927.10.7690	rib72 protein- like protein	73.848	69.1593	71.5037	85.9998	83.1182	84.559	85.6093	77.5828	81.5961	0.241838	1.1825	0.0956025	0.190183	1.14091	0.189822	-0.0516544	0.964829	0.722414
Tb927.10.770	RF-1 domain containing protein, putative	38.2537	35.3073	36.7805	35.5824	35.0316	35.307	34.5282	32.9085	33.7184	-0.0591419	0.959835	0.638672	-0.125927	0.916415	0.317287	-0.0667856	0.954763	0.59621
Tb927.10.7700	ABC transporter, putative	48.1737	51.9584	50.066	40.1713	37.9602	39.0657	37.3681	31.2937	34.3309	-0.35834	0.780061	0.0125378	-0.545732	0.685044	0.000151116	-0.187393	0.878191	0.193557
Tb927.10.7710	40S ribosomal protein S8, putative	57.777	56.1332	56.9551	99.7112	61.43	80.5706	94.5627	56.6831	75.6229	0.499532	1.41375	0.11946	0.408029	1.32687	0.203123	-0.0915029	0.938545	0.775573
Tb927.10.7720	hypothetical protein, conserved	48.5277	48.9607	48.7442	42.5434	36.6137	39.5786	36.9595	44.2298	40.5947	-0.303517	0.810275	0.117408	-0.260483	0.834808	0.1736	0.043033	1.03028	0.840006
Tb927.10.7730	Domain of unknown function (DUF4496), putative	24.0149	23.2673	23.6411	27.9048	21.2787	24.5917	25.3027	21.9357	23.6192	0.0537632	1.03797	0.773887	-0.00298408	0.997934	0.993565	-0.0567479	0.961429	0.76477
Tb927.10.7740	protein transport protein SEC23 (SEC23.2)	62.6607	65.0907	63.8757	68.4659	77.3603	72.9131	71.2204	78.8506	75.0355	0.191299	1.14179	0.200805	0.23261	1.17496	0.119719	0.0413103	1.02905	0.781977
Tb927.10.7750	hypothetical protein, conserved	53.5288	54.8002	54.1645	48.2232	42.1891	45.2061	46.8709	43.9322	45.4016	-0.263025	0.833339	0.0701751	-0.255622	0.837626	0.0778529	0.00740272	1.00514	0.964901
Tb927.10.7760	hypothetical protein, conserved	63.2989	67.5784	65.4387	55.0893	55.6756	55.3825	54.8816	65.2502	60.0659	-0.240551	0.846422	0.116675	-0.121253	0.919389	0.42488	0.119299	1.08621	0.441198
Tb927.10.7770	hypothetical protein	58.8842	56.1409	57.5125	60.404	61.281	60.8425	58.735	67.7746	63.2548	0.0814147	1.05806	0.56729	0.139168	1.10127	0.329546	0.0577542	1.04084	0.68807
Tb927.10.7780	mitogen-activated protein kinase 1, putative	40.5852	41.1288	40.857	45.4609	46.3072	45.884	46.3798	47.133	46.7564	0.167688	1.12326	0.17746	0.194808	1.14457	0.117074	0.0271198	1.01898	0.827854
Tb927.10.7790	ubiquitin fusion degradation protein, putative	90.1144	93.5996	91.857	96.9657	92.8756	94.9206	92.7722	90.0009	91.3866	0.0469102	1.03305	0.693093	-0.00770618	0.994673	0.950691	-0.0546165	0.96285	0.646327
Tb927.10.780	Ring finger domain containing protein, putative	86.5157	83.4599	84.9878	70.7128	85.9194	78.3161	74.2571	91.0571	82.6571	-0.1161	0.922679	0.503869	-0.0383473	0.97377	0.823777	0.0777527	1.05537	0.65686
Tb927.10.7800	cop9 signalosome complex subunit, putative	48.0465	50.8629	49.4547	50.7054	54.5978	52.6516	50.1135	57.8757	53.9946	0.0909928	1.0651	0.515978	0.127859	1.09267	0.361519	0.0368667	1.02588	0.793376
Tb927.10.7810	hypothetical protein, conserved	44.8107	46.6936	45.7522	60.7958	37.6525	49.2242	60.3574	35.3757	47.8666	0.105016	1.07551	0.744909	0.0646162	1.04581	0.841197	-0.0403998	0.972385	0.900891
Tb927.10.7820	hypothetical protein, conserved	68.361	73.5317	70.9464	58.486	66.8152	62.6506	56.4533	67.5173	61.9853	-0.177494	0.884237	0.311432	-0.192305	0.875207	0.272409	-0.014811	0.989786	0.934128
Tb927.10.7830	hypothetical protein, conserved	27.9529	30.2167	29.0848	28.765	32.9151	30.84	30.2476	34.5748	32.4112	0.0859999	1.06142	0.573082	0.157555	1.1154	0.298795	0.0715556	1.05085	0.634996
Tb927.10.7840	hypothetical protein, conserved	86.2467	93.4344	89.8406	80.7783	91.5081	86.1432	82.7164	91.3261	87.0213	-0.0596629	0.959488	0.66698	-0.0452664	0.969111	0.744421	0.0143965	1.01003	0.918076
Tb927.10.7850	protein-L-isoaspartate, putative	56.5668	64.1579	60.3623	48.2926	60.8653	54.5789	52.8821	68.794	60.8381	-0.143625	0.905242	0.474093	0.0129744	1.00903	0.953405	0.1566	1.11466	0.437002
Tb927.10.7860	hypothetical protein, conserved	190.893	172.763	181.828	176.956	233.065	205.01	187.952	228.209	208.081	0.173779	1.12801	0.367391	0.19501	1.14473	0.311453	0.0212316	1.01483	0.912015
Tb927.10.7870	hypothetical protein, conserved	47.396	53.1952	50.2956	47.9045	46.0039	46.9542	43.2767	40.3899	41.8333	-0.0999372	0.933074	0.525227	-0.267127	0.830973	0.0889835	-0.167192	0.890574	0.286598
Tb927.10.7880	Sperm tail/Sperm tail C-terminal domain containing protein, putative	32.8732	33.2911	33.0821	34.8248	36.9051	35.865	36.6726	35.2654	35.969	0.117169	1.0846	0.339717	0.120267	1.08694	0.325148	0.00309772	1.00215	0.977612
Tb927.10.7890	hypothetical protein, conserved	39.3262	36.9882	38.1572	33.571	32.3911	32.9811	38.6212	32.9566	35.7889	-0.21061	0.864172	0.125172	-0.0936558	0.937145	0.498129	0.116955	1.08444	0.392463
Tb927.10.790	vesicle-associated membrane protein, putative, synaptobrevin, putative	106.725	107.892	107.309	104.642	114.494	109.568	108.957	115.104	112.03	0.0309047	1.02165	0.809742	0.0626126	1.04436	0.621037	0.0317081	1.02222	0.800571
Tb927.10.7900	hypothetical protein, conserved	60.9533	61.5024	61.2278	59.0854	52.3814	55.7334	56.5429	52.9924	54.7677	-0.136882	0.909482	0.306724	-0.161515	0.894085	0.226718	-0.0246334	0.98307	0.852856
Tb927.10.7910	hypothetical protein, conserved	27.4012	25.2966	26.3489	29.7163	24.4824	27.0993	26.3258	26.9902	26.658	0.0363734	1.02553	0.843525	0.0173842	1.01212	0.932804	-0.0189893	0.986924	0.91416
Tb927.10.7920	hypothetical protein, conserved	27.8806	33.4022	30.6414	34.9108	30.4071	32.659	32.9912	29.6599	31.3255	0.0898537	1.06426	0.629627	0.03019	1.02115	0.871716	-0.0596643	0.959487	0.75102
Tb927.10.7930	2,3-bisphosphoglycerate-independent phosphoglycerate mutase (PGAM)	229.271	202.55	215.91	361.496	365.98	363.738	339.068	326.799	332.934	0.752472	1.68468	3.39253e-05	0.624778	1.54197	0.000565839	-0.127694	0.915293	0.479343
Tb927.10.7940	methyltransferase, putative	63.1131	65.6315	64.3723	46.9921	38.4071	42.6996	48.8904	40.5947	44.7425	-0.593937	0.662532	0.000463125	-0.52626	0.694353	0.00190426	0.0676772	1.04803	0.691122
Tb927.10.7950	hypothetical protein	45.6305	53.4203	49.5254	48.9349	42.0019	45.4684	49.3178	47.2242	48.271	-0.126462	0.916075	0.517457	-0.0378748	0.974089	0.848795	0.0885886	1.06333	0.650755
Tb927.10.7960	hypothetical protein, conserved	117.057	120.159	118.608	111.043	89.0149	100.029	114.428	95.103	104.765	-0.247607	0.842292	0.156381	-0.180454	0.882425	0.301757	0.0671534	1.04765	0.701498
Tb927.10.7970	Organic solute transporter Ostalpha, putative	62.9958	67.6565	65.3261	57.3746	53.3437	55.3591	58.8545	50.898	54.8762	-0.239543	0.847014	0.0915812	-0.252843	0.839241	0.0754703	-0.0133004	0.990823	0.928504
Tb927.10.7980	hypothetical protein, conserved	40.1934	44.875	42.5342	43.4956	45.2126	44.3541	39.3638	48.2633	43.8136	0.0607368	1.043	0.70028	0.0443557	1.03122	0.782453	-0.0163811	0.98871	0.914584
Tb927.10.7990	ATPase, putative, Replication factor C subunit 3, putative	77.4539	76.9261	77.19	101.502	89.5738	95.5381	92.7018	80.8385	86.7701	0.306903	1.23705	0.0283744	0.167906	1.12343	0.230189	-0.138997	0.90815	0.320851
Tb927.10.800	hypothetical protein, conserved	51.5939	49.198	50.396	51.6364	57.5069	54.5716	55.19	59.4322	57.3111	0.115916	1.08366	0.388718	0.186187	1.13775	0.164672	0.0702712	1.04991	0.597868
Tb927.10.8000	hypothetical protein, conserved	40.1901	40.4358	40.313	37.8795	38.8113	38.3454	39.0215	39.0953	39.0584	-0.0720868	0.951261	0.594742	-0.0456033	0.968885	0.736861	0.0264835	1.01853	0.845179
Tb927.10.8010	hypothetical protein, conserved	56.4062	52.6526	54.5294	55.1352	56.6189	55.877	45.4852	55.7595	50.6224	0.0355448	1.02494	0.823681	-0.104725	0.929982	0.501575	-0.140271	0.907349	0.368401
Tb927.10.8020	serine peptidase clan SC, family S9A, putative, prolyl endopeptidase (POP)	147.818	141.241	144.53	174.938	159.11	167.024	160.675	137.553	149.114	0.208591	1.15556	0.247348	0.0448788	1.0316	0.80327	-0.163712	0.892725	0.364014
Tb927.10.8030	hypothetical protein, conserved	66.5445	71.076	68.8102	64.7422	41.5681	53.1552	44.6942	28.4361	36.5652	-0.373841	0.771725	0.207678	-0.91415	0.530656	0.00220873	-0.540316	0.68762	0.0692359
Tb927.10.8040	adaptin complex 1 subunit, putative, beta adaptin, putative (BAD1)	114.588	112.624	113.606	147.691	148.986	148.339	140.324	142.716	141.52	0.384863	1.30574	0.0139535	0.316987	1.24573	0.0428259	-0.0678759	0.954042	0.664106
Tb927.10.8050	TFIIF-stimulated CTD phosphatase, putative	33.5942	32.0487	32.8215	13.6807	19.6249	16.6528	13.1175	17.2506	15.184	-0.973816	0.509158	0.000116166	-1.10795	0.463952	1.27016e-05	-0.134143	0.911211	0.600595
Tb927.10.8060	SET domain containing protein, putative	59.6072	57.3246	58.4659	55.9607	63.8068	59.8838	55.5478	61.913	58.7304	0.0355668	1.02496	0.799914	0.00732656	1.00509	0.961151	-0.0282403	0.980616	0.83872
Tb927.10.8070	ATPase, putative	51.7261	51.7577	51.7419	56.0927	51.7505	53.9216	48.2501	52.3484	50.2992	0.0587839	1.04159	0.641445	-0.040017	0.972643	0.751015	-0.0988013	0.933809	0.431939
Tb927.10.8080	Uncharacterized conserved protein (DUF2042), putative	61.8377	65.2915	63.5646	61.0111	57.3643	59.1877	61.5835	55.6393	58.6114	-0.103218	0.930954	0.456208	-0.11751	0.921777	0.396631	-0.0142913	0.990143	0.918797
Tb927.10.8090	hypothetical protein, conserved	85.9188	90.365	88.1419	70.7646	67.4989	69.1318	74.9707	71.0143	72.9925	-0.351383	0.783833	0.0102422	-0.273039	0.827574	0.0460582	0.0783436	1.05581	0.568497
Tb927.10.810	pentatricopeptide repeat domain containing protein, putative	47.199	44.69	45.9445	57.2597	43.2058	50.2327	56.8978	43.8088	50.3533	0.127833	1.09265	0.523349	0.131384	1.09534	0.51209	0.003552	1.00247	0.986735
Tb927.10.8100	hypothetical protein, conserved	53.2264	54.1318	53.6791	46.0603	39.793	42.9266	44.8446	38.8938	41.8692	-0.324141	0.798774	0.0316179	-0.360061	0.779132	0.017013	-0.0359208	0.975409	0.812908
Tb927.10.8110	Protein of unknown function (DUF2453), putative	101.454	107.581	104.517	99.5655	72.3481	85.9568	96.0978	71.3058	83.7018	-0.283144	0.821798	0.199187	-0.321417	0.800283	0.144991	-0.038274	0.973819	0.862494
Tb927.10.8120	RNA ligase/AAA domain containing protein, putative	48.0279	49.378	48.7029	39.3353	39.9672	39.6512	40.0929	41.4772	40.7851	-0.296522	0.814213	0.0166096	-0.255729	0.837564	0.0387811	0.0407927	1.02868	0.742878
Tb927.10.8130	hypothetical protein, conserved	40.8714	42.6835	41.7775	40.1036	41.1857	40.6446	39.5803	41.051	40.3157	-0.0392728	0.973145	0.755253	-0.0508626	0.965359	0.686032	-0.01159	0.991999	0.927925
Tb927.10.8140	EVE domain containing protein, putative	68.03	63.8409	65.9354	70.7042	59.8483	65.2763	69.5501	65.4378	67.494	-0.0169473	0.988322	0.923642	0.032874	1.02305	0.836287	0.0498218	1.03514	0.759079
Tb927.10.8150	predicted bromodomain protein	92.2683	99.9238	96.0961	75.7208	79.3675	77.5441	73.5624	86.2343	79.8983	-0.309064	0.807165	0.028432	-0.265061	0.832163	0.0596956	0.0440028	1.03097	0.758418
Tb927.10.8160	hypothetical protein, conserved	69.2103	74.4634	71.8369	60.0548	65.2189	62.6369	72.6568	68.2745	70.4656	-0.195926	0.873013	0.229712	-0.0290031	0.980097	0.86523	0.166925	1.12266	0.30338
Tb927.10.8170	nuclear pore complex protein (NUP155), putative, nucleoporin, putative	51.225	50.7069	50.9659	56.3306	54.5722	55.4514	58.3177	52.9262	55.6219	0.121617	1.08795	0.426016	0.125906	1.09119	0.409669	0.00428851	1.00298	0.977581
Tb927.10.8180	hypothetical protein, conserved	41.4291	39.8271	40.6281	36.3054	34.3196	35.3125	34.3272	35.9216	35.1244	-0.202583	0.868993	0.130678	-0.20977	0.864675	0.117142	-0.00718702	0.995031	0.956363
Tb927.10.8190	T-complex protein 1, theta subunit, putative, CCT-theta, putative	164.784	148.986	156.885	308.387	244.845	276.616	282.238	211.952	247.095	0.818058	1.76303	0.000404794	0.655205	1.57484	0.00452277	-0.162854	0.893256	0.478615
Tb927.10.820	hypothetical protein, conserved	67.0705	67.8683	67.4694	71.3262	80.9336	76.1299	79.4061	85.1841	82.2951	0.175296	1.1292	0.187579	0.287097	1.22018	0.0304869	0.111801	1.08058	0.396739
Tb927.10.8200	Ribosomal protein L1p/L10e family, putative	72.2363	70.7601	71.4982	87.0561	83.1281	85.0921	88.8238	79.2216	84.0227	0.250654	1.18975	0.0571002	0.231758	1.17426	0.078306	-0.0188963	0.986987	0.888876
Tb927.10.8210	KREPA2 (KREPA2)	47.3008	46.957	47.1289	50.3169	51.8256	51.0712	37.5026	48.6955	43.099	0.116046	1.08376	0.46882	-0.127435	0.915457	0.423634	-0.243482	0.844704	0.126821
Tb927.10.8220	hypothetical protein, conserved	40.4606	43.6537	42.0571	36.1705	45.7204	40.9455	36.8924	42.0171	39.4548	-0.0353096	0.975822	0.853048	-0.090289	0.939335	0.644221	-0.0549804	0.962608	0.784163
Tb927.10.8230	bloodstream- specific protein 2 precursor, protein disulfide isomerase 2 (PDI2)	596.225	498.145	547.185	940.446	919.46	929.953	848.933	788.583	818.758	0.765124	1.69952	0.00017975	0.581392	1.49629	0.00432891	-0.183732	0.880423	0.365753
Tb927.10.8240	hypothetical protein, conserved	110.718	122.814	116.766	132.889	126.841	129.865	129.194	120.889	125.041	0.15318	1.11202	0.265773	0.0984862	1.07065	0.474249	-0.0546944	0.962798	0.691593
Tb927.10.8250	hypothetical protein, conserved	26.1402	28.6632	27.4017	21.8406	12.9662	17.4034	21.0843	14.2081	17.6462	-0.658854	0.633381	0.0463271	-0.637762	0.642709	0.0535267	0.02109	1.01473	0.952935
Tb927.10.8260	hypothetical protein, conserved	24.465	26.7927	25.6289	20.451	12.8117	16.6314	17.4985	11.4666	14.4825	-0.628795	0.646716	0.0648373	-0.828315	0.563187	0.0151799	-0.199532	0.870833	0.558392
Tb927.10.8270	eukaryotic translation initiation factor 3 subunit 8, putative	50.2959	48.2187	49.2573	82.5725	65.5932	74.0829	82.6103	57.232	69.9212	0.588464	1.50365	0.00878459	0.50485	1.41898	0.0244488	-0.0836139	0.943691	0.709228
Tb927.10.8280	U1A small nuclear ribonucleoprotein (RBP14B)	26.252	29.7185	27.9853	16.3134	21.1404	18.7269	19.5635	24.7962	22.1799	-0.573066	0.672187	0.0159906	-0.330537	0.795241	0.162731	0.242534	1.18307	0.310613
Tb927.10.830	adenylate kinase, putative	133.237	105.492	119.365	168.292	170.881	169.586	161.972	151.142	156.557	0.506713	1.42081	0.00132056	0.391067	1.31136	0.0131288	-0.115645	0.922969	0.462751
Tb927.10.8310	acetyltransferase, putative	44.7124	46.5705	45.6415	53.0506	43.8903	48.4704	52.2945	43.2664	47.7805	0.0848959	1.06061	0.617992	0.0642509	1.04554	0.705572	-0.0206451	0.985792	0.905584
Tb927.10.8320	cytochrome oxidase subunit IX (COXIX)	161.523	168.359	164.941	138.663	140.226	139.445	92.9306	88.5255	90.7281	-0.242101	0.845513	0.054046	-0.863286	0.549699	1.17366e-11	-0.62119	0.650134	1.0178e-06
Tb927.10.8330	S. cerevisiae PSP1 homologue, putative	22.0234	21.566	21.7947	36.6579	36.6584	36.6582	37.7758	31.6868	34.7313	0.75006	1.68186	1.31818e-05	0.669337	1.59034	0.000100156	-0.0807216	0.945585	0.642233
Tb927.10.8340	hypothetical protein	0.087352	0.301906	0.194629	0.101693	0.073894	0.0877934	0.206449	0.157451	0.18195	-1.18189	0.440774	0.211041	-0.151188	0.900508	1	1.03443	2.0483	0.338441
Tb927.10.8350	hypothetical protein	5.21492	3.82923	4.52207	6.84941	8.14425	7.49683	4.74039	10.4443	7.59232	0.734375	1.66368	0.138719	0.772624	1.70837	0.113435	0.0383107	1.02691	0.963524
Tb927.10.8360	Poly(A)-specific ribonuclease PARN-2	51.0073	53.7348	52.3711	35.6129	28.6313	32.1221	36.1091	29.1108	32.6099	-0.706814	0.612672	7.9445e-05	-0.684973	0.622018	0.00013086	0.0218406	1.01525	0.904263
Tb927.10.8370	hypothetical protein, conserved	47.4878	47.9484	47.7181	43.7524	44.3064	44.0294	40.8539	48.487	44.6704	-0.115833	0.92285	0.487663	-0.0922742	0.938043	0.575159	0.0235585	1.01646	0.89659
Tb927.10.8380	hypothetical protein, conserved	34.4006	37.9005	36.1505	24.0668	24.2562	24.1615	25.1492	22.9871	24.0682	-0.58105	0.668477	0.00054745	-0.589161	0.66473	0.00047974	-0.00811358	0.994392	0.972425
Tb927.10.8390	Concanavalin A-like lectin/glucanases superfamily/SPRY domain/HECT-domain (ubiquitin-transferase), putative	15.7905	14.23	15.0103	13.7966	16.3563	15.0765	15.7898	17.9491	16.8695	0.00672504	1.00467	0.971398	0.16871	1.12405	0.347953	0.161986	1.11883	0.366734
Tb927.10.840	WD domain, G-beta repeat, putative	47.5406	42.9587	45.2497	48.7038	52.9889	50.8464	54.7818	54.1371	54.4595	0.168377	1.12379	0.310484	0.267259	1.20352	0.107362	0.0988817	1.07094	0.550741
Tb927.10.8400	legume-like lectin, putative	75.1891	80.1834	77.6862	76.2828	64.6185	70.4506	76.9095	61.2494	69.0794	-0.142111	0.906192	0.410311	-0.170838	0.888326	0.322623	-0.0287271	0.980285	0.869118
Tb927.10.8410	hypothetical protein, conserved	67.6775	75.4852	71.5814	67.8655	62.3061	65.0858	66.3093	59.2569	62.7831	-0.138291	0.908595	0.341724	-0.19058	0.876253	0.190211	-0.0522896	0.964405	0.720239
Tb927.10.8420	target of rapamycin (TOR) kinase 1 (TOR1)	36.463	36.236	36.3495	30.4884	30.399	30.4437	32.0579	32.4746	32.2663	-0.255794	0.837526	0.100472	-0.17188	0.887685	0.269538	0.0839141	1.05989	0.590056
Tb927.10.8430	40S ribosomal protein S12, putative	526.172	464.549	495.361	833.604	819.909	826.757	777.209	814.104	795.656	0.738962	1.66897	1.15938e-05	0.68372	1.60628	4.91241e-05	-0.0552419	0.962433	0.741538
Tb927.10.8440	glucose transporter 1B (THT1-)	223.181	196.851	210.016	114.963	525.941	320.452	129.864	521.965	325.915	0.60965	1.52589	0.467833	0.63403	1.55189	0.450353	0.0243802	1.01704	0.976777
Tb927.10.850	hypothetical protein, conserved	34.7314	34.234	34.4827	29.0358	26.5432	27.7895	29.9652	24.8807	27.4229	-0.311666	0.805711	0.0477489	-0.331173	0.79489	0.0355787	-0.0195065	0.98657	0.902787
Tb927.10.8530	glucose transporter 2A (THT2A)	54.691	53.6504	54.1707	32.7227	87.9982	60.3604	33.0605	88.8846	60.9725	0.156421	1.11452	0.789251	0.170963	1.12581	0.770148	0.0145421	1.01013	0.980332
Tb927.10.8540	chaperone protein DNAj, putative	105.227	99.4276	102.327	106.559	144.256	125.408	105.909	126.013	115.961	0.294195	1.2262	0.125123	0.180906	1.1336	0.345757	-0.113289	0.924478	0.554469
Tb927.10.8560	small GTPase, putative (RAB23)	56.5524	58.2267	57.3895	49.2104	50.9813	50.0958	49.9969	47.4132	48.7051	-0.195411	0.873324	0.144417	-0.23772	0.848085	0.0773355	-0.0423094	0.971099	0.759524
Tb927.10.8570	hypothetical protein, conserved	46.2803	45.7149	45.9976	48.6238	48.5593	48.5915	50.1819	51.6168	50.8993	0.0791339	1.05638	0.501555	0.146331	1.10675	0.213823	0.0671976	1.04768	0.568122
Tb927.10.8580	ADP-ribosylation factor-like protein	58.1559	64.1685	61.1622	60.9226	62.746	61.8343	54.258	57.0333	55.6457	0.0162232	1.01131	0.912707	-0.135508	0.910349	0.339487	-0.151733	0.900169	0.284001
Tb927.10.8590	flagellum transition zone component (FTZC)	46.1963	45.5175	45.8569	38.6621	38.9103	38.7862	41.5813	40.646	41.1137	-0.241562	0.845829	0.0762219	-0.157605	0.896512	0.247431	0.0839571	1.05992	0.537614
Tb927.10.860	hypothetical protein, unlikely	33.1457	32.5127	32.8292	32.8421	29.8667	31.3544	30.1162	32.3506	31.2334	-0.0699041	0.952701	0.690766	-0.069229	0.953147	0.680086	0.000674752	1.00047	0.995042
Tb927.10.8600	Vps54-like protein, putative	46.7907	48.0083	47.3995	40.1581	38.9432	39.5507	42.5345	39.7552	41.1449	-0.261322	0.834323	0.0518359	-0.204475	0.867854	0.128274	0.0568464	1.04019	0.672156
Tb927.10.8610	hypothetical protein, conserved	40.5735	40.308	40.4408	38.6465	35.4898	37.0682	37.5014	35.9419	36.7216	-0.126267	0.916199	0.318025	-0.139487	0.907842	0.269395	-0.0132203	0.990878	0.916368
Tb927.10.8620	hypothetical protein, conserved	61.8327	63.9509	62.8918	57.7961	47.8442	52.8201	52.8056	49.4683	51.1369	-0.254648	0.838192	0.120707	-0.299478	0.812546	0.0670235	-0.044831	0.969403	0.78144
Tb927.10.8630	Sucrase/ferredoxin-like, putative	104.332	111.073	107.703	106.599	94.0692	100.334	108.606	94.0799	101.343	-0.103158	0.930993	0.478553	-0.0888164	0.940294	0.542499	0.0143413	1.00999	0.921845
Tb927.10.8640	Galactose oxidase, central domain containing protein, putative	40.1658	42.0953	41.1305	39.5088	30.0909	34.7999	38.3967	30.9486	34.6727	-0.243334	0.844791	0.212699	-0.248106	0.842001	0.20344	-0.00477258	0.996697	0.98101
Tb927.10.8650	hypothetical protein, conserved	51.8406	54.6961	53.2683	61.2196	70.2471	65.7333	59.8323	71.1167	65.4745	0.304345	1.23486	0.0493925	0.298875	1.23018	0.0537725	-0.00546902	0.996216	0.972281
Tb927.10.8660	Fis1 C-terminal tetratricopeptide repeat, putative	60.697	61.1433	60.9202	58.9964	64.8352	61.9158	61.2007	76.7998	69.0002	0.02433	1.01701	0.884618	0.181641	1.13417	0.264617	0.157312	1.11521	0.331994
Tb927.10.8670	hypothetical protein, conserved	83.101	86.0746	84.5878	72.3578	87.8767	80.1173	68.9403	100.047	84.4936	-0.0769694	0.948047	0.729957	0.000768856	1.00053	1	0.0777389	1.05536	0.730955
Tb927.10.8680	hypothetical protein, conserved	28.6995	28.0332	28.3664	17.3847	14.1566	15.7707	17.8763	15.2108	16.5435	-0.850501	0.554592	1.59372e-06	-0.780483	0.582172	1.02768e-05	0.070017	1.04973	0.697588
Tb927.10.8690	TIGR00269 family protein, putative	71.0797	74.1632	72.6214	56.387	49.3799	52.8835	62.1432	48.5487	55.346	-0.458569	0.727708	0.00723678	-0.393631	0.761211	0.0212449	0.0649372	1.04604	0.702835
Tb927.10.870	hypothetical protein, conserved	48.4656	44.0438	46.2547	56.6767	58.8522	57.7645	63.0457	60.1124	61.5791	0.320662	1.2489	0.0399716	0.412751	1.33122	0.00821516	0.0920885	1.06591	0.554308
Tb927.10.8700	selenoprotein, putative	115.211	106.617	110.914	135.924	135.884	135.904	135.461	139.315	137.388	0.293152	1.22531	0.0355579	0.309269	1.23908	0.0267332	0.0161179	1.01123	0.910889
Tb927.10.8710	centrin, putative	78.6426	68.7655	73.7041	98.0148	98.3575	98.1861	87.7972	89.4368	88.617	0.413839	1.33223	0.00277363	0.266119	1.20257	0.0549114	-0.14772	0.902676	0.282947
Tb927.10.8720	CCR4-NOT transcription complex subunit 10, putative	113.553	105.756	109.654	141.167	142.641	141.904	132.838	138.086	135.462	0.371973	1.29412	0.0115761	0.305011	1.23543	0.0384103	-0.0669624	0.954646	0.648822
Tb927.10.8730	ABC1 family, putative	9.20164	8.83462	9.01813	8.97641	7.04817	8.01229	8.64792	7.46187	8.05489	-0.176722	0.884711	0.409302	-0.166518	0.89099	0.43483	0.0102033	1.0071	0.971491
Tb927.10.8750	GTPase activating protein, putative	24.1884	22.7783	23.4834	19.9402	18.6003	19.2702	18.4032	17.1825	17.7928	-0.286852	0.819689	0.0721095	-0.401949	0.756835	0.0118763	-0.1151	0.923318	0.473046
Tb927.10.8760	hypothetical protein, conserved	19.0991	20.3565	19.7278	20.4963	18.9404	19.7184	19.3566	18.8934	19.125	-0.00248476	0.998279	0.995439	-0.045332	0.969067	0.770393	-0.0428479	0.970737	0.77744
Tb927.10.8770	disgorgin, putative	40.5121	40.4352	40.4737	36.4892	38.4995	37.4943	35.7396	35.9317	35.8357	-0.109449	0.926942	0.381183	-0.175489	0.885467	0.162023	-0.0660413	0.955256	0.601566
Tb927.10.8780	AAA domain containing protein, putative	44.3428	42.3957	43.3692	48.2468	47.8643	48.0556	48.609	46.7826	47.6958	0.14802	1.10805	0.368455	0.137138	1.09972	0.404665	-0.0108817	0.992486	0.94758
Tb927.10.8790	OTU-like cysteine protease, putative	54.6325	55.2717	54.9521	50.7063	59.7225	55.2144	48.8445	57.9735	53.409	0.00857747	1.00596	0.963406	-0.0393071	0.973122	0.803362	-0.0478849	0.967354	0.765618
Tb927.10.880	thymidine kinase, putative	65.8345	59.3641	62.5993	118.825	124.648	121.736	115.277	112.333	113.805	0.959722	1.94494	1.76508e-12	0.862234	1.81785	2.25331e-10	-0.097488	0.934659	0.469456
Tb927.10.8800	hypothetical protein, conserved	70.8352	68.9545	69.8949	80.4649	74.4597	77.4623	80.4871	72.3536	76.4203	0.147952	1.108	0.281081	0.128291	1.093	0.349813	-0.0196605	0.986465	0.887028
Tb927.10.8810	hypothetical protein, conserved	25.8263	24.89	25.3581	27.809	26.792	27.3005	24.9209	25.6056	25.2633	0.10607	1.07629	0.374347	-0.00508317	0.996483	0.966618	-0.111154	0.925847	0.350378
Tb927.10.8820	hypothetical protein, conserved	38.1317	38.6616	38.3966	40.7376	45.8466	43.2921	39.356	43.3294	41.3427	0.173892	1.1281	0.196599	0.107285	1.0772	0.426502	-0.066607	0.954881	0.620304
Tb927.10.8830	hypothetical protein, conserved	97.0752	80.6428	88.859	112.304	119.153	115.729	108.896	108.034	108.465	0.381298	1.30251	0.0171144	0.287624	1.22063	0.0719764	-0.0936736	0.937133	0.557683
Tb927.10.8840	hypothetical protein, conserved	62.4991	59.1695	60.8343	53.8816	56.6199	55.2508	56.4352	58.6244	57.5298	-0.138108	0.90871	0.280007	-0.0800127	0.946049	0.531775	0.0580951	1.04109	0.650477
Tb927.10.8850	A distinct subfamily of CDD/CDA-like deaminases, putative	50.9329	55.5682	53.2506	49.5217	56.971	53.2463	50.25	54.5739	52.412	0.000765756	1.00053	0.999199	-0.022395	0.984597	0.87289	-0.0231608	0.984074	0.870842
Tb927.10.8860	hypothetical protein, conserved	57.1702	53.5991	55.3847	64.5213	50.2977	57.4095	56.7619	43.9919	50.3769	0.0509625	1.03596	0.789586	-0.137664	0.90899	0.475546	-0.188627	0.87744	0.326343
Tb927.10.8870	Myosin-like coiled-coil protein, putative	85.5018	97.1426	91.3222	90.6808	86.2959	88.4884	92.0112	89.4628	90.737	-0.0459396	0.968659	0.729301	-0.00953258	0.993414	0.944284	0.0364071	1.02556	0.783396
Tb927.10.8880	hypothetical protein	33.5332	31.8659	32.6996	40.7573	40.2174	40.4874	40.6697	38.2926	39.4811	0.308054	1.23804	0.0134934	0.271235	1.20684	0.029579	-0.0368182	0.974802	0.769594
Tb927.10.8890	kinetoplast DNA-associated protein, putative	64.6898	60.5289	62.6093	82.8267	63.8613	73.344	78.8899	58.1397	68.5148	0.226833	1.17026	0.286426	0.128268	1.09298	0.545928	-0.0985654	0.933961	0.644952
Tb927.10.890	kinesin, putative	21.8281	18.1456	19.9868	27.0887	28.0139	27.5513	30.2581	27.5942	28.9261	0.463128	1.37853	0.00928586	0.533194	1.44713	0.00275798	0.0700664	1.04977	0.692872
Tb927.10.8900	choline/ethanolamine phosphotransferase (CEPT)	43.9996	37.2845	40.642	52.9057	50.8276	51.8666	50.4529	47.3851	48.919	0.351508	1.27589	0.0139785	0.266892	1.20321	0.0620802	-0.0846163	0.943035	0.553978
Tb927.10.8910	nucleoporin, putative (Nup181)	33.6751	32.8774	33.2762	37.028	36.7196	36.8738	38.0484	37.6213	37.8348	0.148076	1.10809	0.29433	0.185187	1.13696	0.189689	0.0371118	1.02606	0.79279
Tb927.10.8920	ras-like small GTPase, putative (TbGRP)	62.3745	63.8658	63.1202	74.1325	71.7801	72.9563	82.5293	75.3369	78.9331	0.208593	1.15556	0.0978087	0.321691	1.24979	0.0106079	0.113098	1.08155	0.36717
Tb927.10.8930	paraflagellar rod component, putative (PFC18)	82.9301	80.3593	81.6447	107.09	128.656	117.873	104.615	121.38	112.997	0.530071	1.444	0.00283213	0.469078	1.38422	0.00821631	-0.0609933	0.958604	0.73056
Tb927.10.8940	flagellum targeting protein kharon1, putative (KH1)	828.923	721.785	775.354	1145.86	1263.36	1204.61	1042.87	1132.1	1087.48	0.63566	1.55365	0.00181232	0.488081	1.40258	0.0164414	-0.147579	0.902764	0.467223
Tb927.10.8960	hypothetical protein, conserved	43.6402	41.3992	42.5197	48.6365	43.3115	45.974	49.3691	40.9213	45.1452	0.111183	1.08011	0.503742	0.0840505	1.05999	0.6115	-0.0271329	0.981369	0.874732
Tb927.10.8980	hypothetical protein, conserved	205.682	189.073	197.378	372.478	278.672	325.575	339.844	243.966	291.905	0.721617	1.64903	0.00148738	0.564036	1.4784	0.0128564	-0.157581	0.896527	0.485818
Tb927.10.8990	hypothetical protein, conserved	23.855	25.9326	24.8938	18.4982	16.1672	17.3327	14.3155	14.931	14.6233	-0.525149	0.694887	0.000966201	-0.766444	0.587865	1.51888e-06	-0.241301	0.845982	0.128799
Tb927.10.900	hypothetical protein, conserved	31.2794	31.5866	31.433	31.7084	22.1998	26.9541	26.9311	29.2986	28.1148	-0.227248	0.854263	0.339237	-0.159705	0.895208	0.494944	0.0675436	1.04793	0.787114
Tb927.10.9000	hypothetical protein, conserved	26.371	25.2256	25.7983	26.4423	25.35	25.8961	27.0345	26.3714	26.703	0.00524669	1.00364	0.968793	0.0496063	1.03498	0.7104	0.0443598	1.03123	0.740226
Tb927.10.9010	leucine-rich repeat protein (LRRP), putative	50.6176	48.1693	49.3935	42.7471	44.0499	43.3985	50.1326	43.9855	47.0591	-0.186101	0.878978	0.210786	-0.0719415	0.951357	0.63547	0.11416	1.08234	0.43842
Tb927.10.9020	Gcd10p family, putative	24.7444	27.4037	26.074	24.2249	16.7601	20.4925	24.8266	15.7211	20.2739	-0.349334	0.784946	0.2192	-0.365183	0.776371	0.199353	-0.0158493	0.989074	0.9574
Tb927.10.9030	Mechanosensitive ion channel, putative	16.2208	17.3152	16.768	9.64782	14.3059	11.9769	10.2111	14.3912	12.3012	-0.477142	0.7184	0.109233	-0.440043	0.737112	0.140625	0.0370954	1.02605	0.90146
Tb927.10.9040	hypothetical protein, conserved	20.2426	20.485	20.3638	13.5919	14.6667	14.1293	12.7303	17.9741	15.3522	-0.526915	0.694037	0.00549497	-0.406023	0.754701	0.0318951	0.120892	1.08741	0.526054
Tb927.10.9050	pseudouridine synthase TruD, putative, tRNA pseudouridine synthase TruD, putative (pus7)	35.5089	35.1546	35.3317	39.9883	41.7631	40.8757	35.3397	37.5336	36.4366	0.210704	1.15725	0.0819743	0.0450695	1.03173	0.713099	-0.165635	0.891536	0.170026
Tb927.10.9060	hypothetical protein, conserved	38.0623	37.7678	37.915	44.4397	37.3126	40.8762	42.4978	36.9311	39.7144	0.106988	1.07698	0.48621	0.065695	1.04659	0.669033	-0.0412928	0.971784	0.789301
Tb927.10.9070	hypothetical protein, conserved	39.1919	41.9937	40.5928	43.5076	42.0375	42.7725	42.563	43.9463	43.2546	0.0750854	1.05342	0.5387	0.0919276	1.06579	0.453297	0.0168424	1.01174	0.893509
Tb927.10.9080	pteridine transporter, putative	98.0475	101.319	99.6835	75.1859	112.478	93.8317	84.4902	119.848	102.169	-0.0869043	0.941541	0.741486	0.0358223	1.02514	0.892653	0.122727	1.08879	0.641755
Tb927.10.9090	Cullin binding, putative	47.3724	49.4395	48.406	31.9024	27.3033	29.6028	37.3485	27.3838	32.3662	-0.711379	0.610736	0.000599789	-0.584162	0.667037	0.00484036	0.127217	1.09218	0.538354
Tb927.10.910	DNA repair and recombination helicase protein PIF6 (TbPIF6)	28.103	28.5159	28.3094	30.8758	30.4184	30.6471	32.8745	32.368	32.6212	0.114286	1.08244	0.330462	0.204351	1.15217	0.0816061	0.0900657	1.06442	0.44208
Tb927.10.9100	hypothetical protein, conserved	20.1137	21.2963	20.705	18.8436	14.9736	16.9086	20.3083	14.0676	17.188	-0.293664	0.815828	0.186318	-0.270765	0.82888	0.223909	0.0228984	1.016	0.917758
Tb927.10.9110	hypothetical protein, conserved	32.2322	37.8018	35.017	29.5623	27.6735	28.6179	36.2538	33.7719	35.0129	-0.292324	0.816586	0.0619807	-0.00121869	0.999156	0.999056	0.291108	1.22358	0.0621556
Tb927.10.9120	hypothetical protein, conserved	29.1057	28.5972	28.8514	21.0872	18.7415	19.9144	22.2679	19.6598	20.9638	-0.537851	0.688796	0.0024298	-0.463686	0.725131	0.00893666	0.0741649	1.05275	0.680248
Tb927.10.9130	pre-mRNA splicing factor ATP-dependent RNA helicase, putative	36.6682	38.6473	37.6577	39.3446	25.8863	32.6155	40.622	25.9366	33.2793	-0.208283	0.865567	0.464382	-0.179229	0.883175	0.529171	0.0290538	1.02034	0.919051
Tb927.10.9140	FAD dependent oxidoreductase, putative (POMP20)	47.2307	48.2764	47.7535	45.0859	42.9596	44.0227	45.2873	42.7972	44.0422	-0.117816	0.921582	0.331778	-0.117237	0.921952	0.334456	0.000578471	1.0004	0.997186
Tb927.10.9150	hypothetical protein, conserved	80.7937	85.514	83.1538	82.4939	78.2307	80.3623	87.4217	83.8143	85.618	-0.0498355	0.966046	0.690586	0.0417119	1.02933	0.736428	0.0915477	1.06551	0.460785
Tb927.10.9160	hypothetical protein, conserved	38.8403	42.6992	40.7697	45.4539	47.7756	46.6148	46.7163	49.3083	48.0123	0.193671	1.14367	0.127983	0.236294	1.17796	0.0632451	0.0426237	1.02999	0.737405
Tb927.10.9170	hypothetical protein, conserved	99.0452	105.257	102.151	94.2905	89.7914	92.041	95.8801	94.3426	95.1113	-0.151072	0.900581	0.236878	-0.103244	0.930937	0.418653	0.0478281	1.03371	0.709809
Tb927.10.9180	PRA1 family protein, putative	39.1015	38.7351	38.9183	44.7723	51.1571	47.9647	46.2311	55.2997	50.7654	0.302611	1.23337	0.0503314	0.384729	1.30561	0.0128264	0.0821192	1.05857	0.594287
Tb927.10.9190	isoleucyl-tRNA synthetase, putative (IleRS)	149.23	135.254	142.242	205.986	189.728	197.857	213.039	192.242	202.641	0.476076	1.39095	0.0124564	0.510531	1.42457	0.00738597	0.0344554	1.02417	0.856201
Tb927.10.920	Ribosomal protein L1p/L10e family, putative	13.504	14.631	14.0675	17.4187	15.3299	16.3743	18.1635	14.5974	16.3805	0.216436	1.16186	0.284535	0.215323	1.16096	0.285672	-0.00111152	0.99923	1
Tb927.10.9200	Nuclease-related domain containing protein, putative	26.6204	29.2519	27.9362	27.3491	16.99	22.1695	29.1504	16.8016	22.976	-0.335303	0.792618	0.321954	-0.283891	0.821373	0.402056	0.051412	1.03628	0.879894
Tb927.10.9210	hypothetical protein, conserved	22.2943	25.7004	23.9973	23.3401	21.0278	22.184	25.0089	19.1802	22.0946	-0.114385	0.923776	0.538479	-0.121687	0.919113	0.515583	-0.00730177	0.994952	0.97349
Tb927.10.9220	hypothetical protein, conserved	65.069	62.8243	63.9466	49.5439	53.6309	51.5874	55.3793	60.5955	57.9874	-0.308414	0.807529	0.0261965	-0.13973	0.907689	0.312337	0.168685	1.12403	0.22505
Tb927.10.9230	beta adaptin, putative, adaptin complex 4 subunit, putative	33.2197	34.7658	33.9927	23.8506	23.0122	23.4314	24.4766	22.523	23.4998	-0.537249	0.689084	2.38037e-05	-0.533641	0.690809	2.7517e-05	0.00360761	1.0025	0.977293
Tb927.10.9240	Tir chaperone protein (CesT) family, putative	41.3441	41.155	41.2496	44.0125	37.0569	40.5347	43.8335	39.3514	41.5925	-0.0272336	0.9813	0.863629	0.0107524	1.00748	0.941932	0.0379863	1.02668	0.804422
Tb927.10.9250	adenylyl cyclase-associated protein, putative	182.2	176.455	179.328	185.692	185.826	185.759	182.327	166.373	174.35	0.0508409	1.03587	0.703841	-0.0410236	0.971965	0.760463	-0.0918647	0.938309	0.492514
Tb927.10.9260	hypothetical protein, conserved	52.8445	51.0212	51.9329	46.3892	42.7272	44.5582	44.5597	41.1664	42.8631	-0.222188	0.857265	0.0972396	-0.278094	0.82468	0.0379913	-0.0559073	0.961989	0.677362
Tb927.10.9270	emp24/gp25L/p24 family/GOLD, putative	44.1664	47.9972	46.0818	36.3916	37.8457	37.1187	31.606	34.7843	33.1952	-0.311287	0.805922	0.0413228	-0.471213	0.721358	0.00205234	-0.159928	0.895069	0.29589
Tb927.10.9280	hypothetical protein, conserved	25.4032	25.7752	25.5892	20.86	23.93	22.395	22.6966	25.3693	24.033	-0.191051	0.875967	0.167515	-0.0895653	0.939806	0.51716	0.101486	1.07288	0.464262
Tb927.10.9290	AAA domain containing protein, putative	90.286	97.9766	94.1313	60.9349	61.9425	61.4387	63.5313	66.9474	65.2394	-0.615331	0.65278	7.54714e-07	-0.528381	0.693332	2.09987e-05	0.08695	1.06212	0.486278
Tb927.10.930	hypothetical protein, conserved	27.4738	27.6083	27.5411	27.301	31.3978	29.3494	30.2561	33.9034	32.0797	0.0931561	1.0667	0.519086	0.22109	1.16561	0.123131	0.127935	1.09273	0.369413
Tb927.10.9300	adiponectin receptor protein 1	94.8731	89.8682	92.3706	91.8873	85.0147	88.451	94.3718	87.9454	91.1586	-0.063246	0.957108	0.61992	-0.0196433	0.986477	0.879601	0.0436028	1.03068	0.731384
Tb927.10.9310	Haemolysin-III related, putative	63.9696	67.2398	65.6047	62.8211	69.6592	66.2401	71.9253	69.4245	70.6749	0.0149399	1.01041	0.91274	0.107057	1.07703	0.408165	0.0921176	1.06593	0.473237
Tb927.10.9320	hypothetical protein, conserved	24.342	26.6178	25.4799	23.8081	28.705	26.2565	22.1864	29.0118	25.5991	0.0454498	1.032	0.831829	0.00976366	1.00679	0.970909	-0.0356865	0.975567	0.862659
Tb927.10.9330	hypothetical protein, conserved	55.761	49.5782	52.6696	55.1991	61.1568	58.178	59.0574	60.4695	59.7634	0.144137	1.10507	0.289315	0.182438	1.1348	0.179067	0.0383017	1.0269	0.776573
Tb927.10.9350	hypothetical protein, conserved	32.3394	32.1452	32.2423	22.5892	23.277	22.9331	24.4053	24.8722	24.6387	-0.491078	0.711493	3.49538e-05	-0.387768	0.764311	0.00107203	0.10331	1.07424	0.384782
Tb927.10.9360	L-2-hydroxyglutarate dehydrogenase, mitochondrial, putative	58.0214	61.9408	59.9811	41.2312	74.1172	57.6742	40.3934	79.2641	59.8287	-0.0560904	0.961867	0.885692	-0.00314825	0.99782	0.9934	0.0529424	1.03738	0.89255
Tb927.10.9370	hypothetical protein, conserved	86.1343	89.9822	88.0582	73.2047	70.2994	71.752	80.8867	76.0917	78.4892	-0.295868	0.814582	0.0153015	-0.166545	0.890974	0.172422	0.129324	1.09378	0.288722
Tb927.10.9380	SEP domain/UBX domain containing protein, putative	57.7162	58.6071	58.1616	49.0597	58.6765	53.8681	54.8216	60.9026	57.8621	-0.109524	0.926894	0.451476	-0.00686031	0.995256	0.96186	0.102664	1.07375	0.481064
Tb927.10.9390	Macrocin-O-methyltransferase (TylF), putative	54.852	61.283	58.0675	56.9162	62.8246	59.8704	55.5503	62.6496	59.0999	0.0450148	1.03169	0.761612	0.0265064	1.01854	0.860448	-0.0185084	0.987253	0.899869
Tb927.10.940	hypothetical protein, conserved	65.9142	68.7853	67.3498	49.9144	35.6717	42.7931	51.0102	41.2023	46.1063	-0.657355	0.63404	0.00258617	-0.548454	0.683752	0.011742	0.108901	1.07841	0.620205
Tb927.10.9400	branch point binding protein, putative	78.8309	78.9803	78.9056	97.4272	93.2211	95.3242	100.103	86.0691	93.0861	0.272342	1.20777	0.0459273	0.237205	1.17871	0.0817377	-0.0351367	0.975939	0.799726
Tb927.10.9410	selenophosphate synthetase, putative (SPS2)	62.076	70.3176	66.1968	67.3107	60.6981	64.0044	72.4434	61.4992	66.9713	-0.049301	0.966404	0.748787	0.0157442	1.01097	0.916034	0.0650455	1.04612	0.669033
Tb927.10.9420	mitochondrial chaperone BCS1, putative	49.2629	46.714	47.9885	42.3342	40.2247	41.2794	38.0388	38.5634	38.3011	-0.217847	0.859847	0.0772116	-0.32511	0.798238	0.00833423	-0.107263	0.928347	0.382985
Tb927.10.9430	phosphoribosylpyrophosphate synthetase, putative (PRS)	126.395	118.864	122.63	192.357	137.077	164.717	186.614	133.371	159.993	0.425317	1.34287	0.0798937	0.383337	1.30436	0.114367	-0.0419794	0.971321	0.862761
Tb927.10.9440	NADH dehydrogenase (54 NDH2)	88.4699	85.2694	86.8696	94.5211	100.882	97.7015	78.9728	86.5791	82.7759	0.169825	1.12492	0.206299	-0.0691599	0.953193	0.605914	-0.238986	0.847341	0.0748229
Tb927.10.9450	invariant surface glycoprotein, putative	221.582	222.263	221.922	222.001	239.379	230.69	227.923	250.808	239.365	0.0561497	1.03969	0.695933	0.109452	1.07882	0.445393	0.0533025	1.03764	0.709892
Tb927.10.9460	hypothetical protein, unlikely	152.837	156.998	154.918	91.2216	57.0098	74.1157	79.1645	56.9614	68.063	-1.06773	0.477068	0.000407145	-1.18952	0.438449	8.49822e-05	-0.121791	0.919046	0.686363
Tb927.10.9490	expression site-associated gene 3 (ESAG3)-like protein	43.9663	44.8138	44.3901	34.758	21.0159	27.887	35.6736	22.4565	29.065	-0.672413	0.627456	0.032571	-0.612464	0.654079	0.0513706	0.0599485	1.04243	0.849657
Tb927.10.950	hypothetical protein, conserved	44.4213	49.5201	46.9707	41.272	34.1651	37.7186	42.6821	38.3364	40.5092	-0.318151	0.802097	0.0457765	-0.21437	0.861922	0.177827	0.103781	1.07459	0.515884
Tb927.10.9510	hypothetical protein	27.8042	23.9549	25.8796	36.7989	18.0702	27.4346	35.5647	15.5365	25.5506	0.0822412	1.05866	0.870841	-0.020749	0.985721	0.970844	-0.102992	0.9311	0.840329
Tb927.10.9520	hypothetical protein, unlikely	0	0.276863	0.138432	0	0.55341	0.276705	0.331318	0.589595	0.460456	1.03787	2.05319	0.608163	1.6916	3.23015	0.369843	0.656268	1.576	0.735352
Tb927.10.9530	hypothetical protein	0.620823	0.229895	0.425359	0.27103	0.131294	0.201162	0.183408	0.139878	0.161643	-1.20124	0.434903	0.183567	-1.40171	0.37848	0.105582	-0.202589	0.86899	1
Tb927.10.9550	hypothetical protein	0.917439	2.86092	1.88918	1.01184	0.816939	0.914391	1.14121	2.26292	1.70206	-1.05368	0.481737	0.138276	-0.13256	0.912211	0.832884	0.921497	1.89408	0.201469
Tb927.10.9560	oxidoreductase, putative	30.0441	30.488	30.2661	22.0491	24.4935	23.2713	24.2515	26.9056	25.5786	-0.37689	0.770096	0.0140412	-0.240803	0.846274	0.115871	0.136088	1.09892	0.377404
Tb927.10.9570	paraflagellar rod component, putative (PFC14)	131.85	115.673	123.761	190.877	213.006	201.942	181.859	195.495	188.677	0.706429	1.63176	0.000238429	0.608394	1.52456	0.00153372	-0.098035	0.934305	0.608361
Tb927.10.9580	hypothetical protein	50.0038	52.3657	51.1847	26.2567	29.5649	27.9108	27.2373	26.5734	26.9053	-0.87123	0.546681	3.2909e-07	-0.928421	0.525433	6.28711e-08	-0.0571965	0.96113	0.754826
Tb927.10.9590	hypothetical protein, conserved	41.7554	40.5605	41.1579	26.2753	28.2917	27.2835	26.3398	27.1815	26.7606	-0.591643	0.663587	4.69834e-06	-0.6204	0.650491	1.665e-06	-0.0287576	0.980264	0.829788
Tb927.10.960	U4/U6-specific protein PRP4	14.9038	17.4188	16.1613	14.6469	12.0291	13.338	15.2379	12.73	13.984	-0.279715	0.823754	0.138481	-0.211067	0.863898	0.263982	0.0686477	1.04873	0.717653
Tb927.10.9600	serine/threonine kinase, putative	4.91821	3.42355	4.17088	2.23394	3.18288	2.70841	2.57248	2.86781	2.72014	-0.611661	0.654443	0.03523	-0.612958	0.653855	0.0367878	-0.0013064	0.999095	1
Tb927.10.9610	hypothetical protein	4.18869	3.92946	4.05907	2.13341	2.89373	2.51357	3.09363	3.02003	3.05683	-0.649349	0.637568	0.00762125	-0.411204	0.751996	0.0974268	0.238169	1.1795	0.326443
Tb927.10.9620	NADH-ubiquinone oxidoreductase c	5.95096	7.19096	6.57096	3.46397	8.74345	6.10371	4.34892	7.76262	6.05577	-0.0907813	0.939014	0.877007	-0.10778	0.928015	0.862661	-0.0170055	0.988282	0.989235
Tb927.10.9630	hypothetical protein	5.23651	7.83643	6.53647	4.58786	7.33723	5.96255	7.08114	9.04953	8.06534	-0.118874	0.920906	0.738069	0.308176	1.23814	0.413569	0.427091	1.34452	0.238728
Tb927.10.9640	hypothetical protein, conserved	41.6787	44.2439	42.9613	49.7934	42.2802	46.0368	49.7926	38.2803	44.0365	0.0984992	1.07066	0.587401	0.0336519	1.0236	0.850739	-0.0648476	0.956046	0.724346
Tb927.10.9650	hypothetical protein, conserved	30.6088	28.4872	29.548	35.7058	35.5307	35.6183	35.0537	33.9011	34.4774	0.269539	1.20542	0.0478075	0.222455	1.16672	0.102373	-0.0470845	0.96789	0.729856
Tb927.10.9660	hypothetical protein, conserved	31.2873	30.9068	31.097	27.8159	24.811	26.3135	27.7326	23.1803	25.4565	-0.241956	0.845598	0.104775	-0.290281	0.817743	0.0519663	-0.0483256	0.967058	0.748092
Tb927.10.9670	ADP-ribosylation factor family, putative	56.5127	57.2096	56.8612	48.7816	50.0588	49.4202	51.9739	52.1412	52.0575	-0.202222	0.869211	0.130203	-0.127322	0.915529	0.340813	0.0748997	1.05329	0.575149
Tb927.10.9680	SET domain containing protein, putative	39.7247	40.2913	40.008	45.1438	48.8173	46.9806	46.8333	50.3132	48.5733	0.232609	1.17496	0.071339	0.280584	1.21469	0.029521	0.0479754	1.03381	0.708881
Tb927.10.9690	predicted C2 domain protein	30.5007	29.0777	29.7892	17.2146	20.5906	18.9026	17.6415	19.9822	18.8118	-0.655409	0.634895	4.63042e-05	-0.662604	0.631737	3.85089e-05	-0.00719462	0.995025	0.965626
Tb927.10.970	Tetratricopeptide repeat, putative	43.2796	42.1225	42.701	40.2319	45.3143	42.7731	41.744	45.1237	43.4338	0.00266953	1.00185	0.987851	0.0246966	1.01727	0.879959	0.0220271	1.01539	0.892274
Tb927.10.9700	predicted C2 domain protein	22.7509	23.0253	22.8881	20.7848	24.7487	22.7667	21.176	23.6895	22.4328	-0.00648666	0.995514	0.962476	-0.0282409	0.980615	0.845975	-0.0217543	0.985034	0.883824
Tb927.10.9720	RNA-editing-associated protein 1, RNA-binding protein, oligo (U) binding protein, RNA editing complex protein (REAP-1)	47.4951	50.8007	49.1479	41.9266	53.2639	47.5952	58.641	64.5885	61.6148	-0.0450579	0.969251	0.779051	0.326514	1.25398	0.0442942	0.371573	1.29376	0.0217613
Tb927.10.9730	hypothetical protein, conserved	84.8855	83.1294	84.0075	136.023	134.223	135.123	138.011	135.541	136.776	0.68559	1.60836	1.9913e-08	0.703106	1.62801	8.69172e-09	0.017516	1.01222	0.885643
Tb927.10.9740	Regulatory particle triple-A ATPase subunit 6, 19S proteasome regulatory subunit (RPT6)	96.7968	95.0189	95.9079	105.44	121.954	113.697	105.496	117.453	111.475	0.246042	1.18595	0.0921358	0.217411	1.16265	0.136688	-0.0286308	0.98035	0.845101
Tb927.10.9750	ubiquitin-protein ligase, putative (upl3)	19.9175	16.867	18.3923	17.871	16.6194	17.2452	17.0961	15.7474	16.4218	-0.0932792	0.93739	0.533817	-0.163924	0.892594	0.273833	-0.0706447	0.952212	0.637155
Tb927.10.9760	alternative oxidase	29.6055	28.1378	28.8717	24.9224	17.3228	21.1226	21.7672	14.0938	17.9305	-0.453238	0.730402	0.10792	-0.690423	0.619672	0.0146376	-0.237191	0.848396	0.401507
Tb927.10.9770	gamma-tubulin complex subunit, putative	27.6579	27.4539	27.5559	27.3778	26.7248	27.0513	25.2911	27.1418	26.2165	-0.0269541	0.98149	0.829304	-0.071026	0.951961	0.563441	-0.0440722	0.969913	0.718178
Tb927.10.9780	ATP-dependent DEAD/H RNA helicase, putative	28.4675	29.2536	28.8606	42.8451	30.3076	36.5763	42.5557	29.5683	36.062	0.341082	1.26671	0.159213	0.320628	1.24887	0.185701	-0.0204538	0.985923	0.933207
Tb927.10.9790	hypothetical protein, conserved	46.2275	55.1749	50.7012	45.0326	71.3161	58.1743	50.3385	78.5615	64.45	0.200056	1.14874	0.524382	0.347576	1.27242	0.267281	0.147522	1.10767	0.636427
Tb927.10.980	RNA polymerase III transcription factor (TF)IIIC subunit, putative	28.0194	28.7284	28.3739	22.7665	23.956	23.3612	23.474	24.0556	23.7648	-0.279606	0.823816	0.0258712	-0.25535	0.837784	0.0420958	0.0242552	1.01695	0.84753
Tb927.10.9800	60S ribosomal protein L22	1138.92	1120.28	1129.6	1498.3	1806.49	1652.4	1486.84	1894.28	1690.56	0.548818	1.46289	0.0117054	0.581773	1.49669	0.007556	0.0329555	1.02311	0.879395
Tb927.10.9810	hypothetical protein, conserved	41.9323	49.3651	45.6487	35.4816	38.1418	36.8117	33.0912	35.6211	34.3562	-0.309351	0.807005	0.044123	-0.408883	0.753206	0.00792818	-0.099534	0.933334	0.519934
Tb927.10.9820	mitochondrial intermediate peptidase, putative, metallo-peptidase, Clan MA(E) Family M3	35.0233	36.5148	35.769	38.0639	36.0952	37.0795	36.2822	34.7241	35.5031	0.0513388	1.03623	0.673331	-0.011241	0.992239	0.929666	-0.06258	0.95755	0.608239
Tb927.10.9830	hypothetical protein, conserved	146.216	143.137	144.676	143.707	117.98	130.844	97.9631	84.5456	91.2543	-0.146424	0.903487	0.364689	-0.66631	0.630116	3.82033e-05	-0.51989	0.697425	0.00127901
Tb927.10.9840	chaperone protein DNAj, putative	101.291	111.837	106.564	138.349	118.832	128.591	137.739	120.169	128.954	0.270267	1.20603	0.0727803	0.274436	1.20952	0.0685703	0.00417011	1.00289	0.978968
Tb927.10.9850	amino acid transporter, putative	32.9444	34.4835	33.714	30.8586	28.2519	29.5552	29.8274	26.7878	28.3076	-0.191043	0.875972	0.1652	-0.253513	0.838851	0.0657058	-0.0624706	0.957623	0.651089
Tb927.10.9860	Mitochondrial N(5)-glutamine methyltransferase MTQ1, putative	34.4151	34.0049	34.21	33.2635	38.2816	35.7726	32.4471	37.1007	34.7739	0.066095	1.04688	0.662107	0.0251608	1.01759	0.871814	-0.0409343	0.972025	0.784339
Tb927.10.9870	Protein of unknown function (DUF2870), putative	55.8088	53.4648	54.6368	78.2848	73.7088	75.9968	78.7303	69.1441	73.9372	0.475433	1.39034	0.00059313	0.435092	1.352	0.00166579	-0.0403408	0.972425	0.772609
Tb927.10.9880	60S ribosomal protein L18, putative (TbL18LP)	282.385	272.082	277.234	425.392	405.673	415.533	394.422	422.481	408.451	0.583745	1.49873	6.833e-05	0.55921	1.47346	0.000136439	-0.024534	0.983138	0.866102
Tb927.10.9890	hypothetical protein, conserved	38.0055	36.7917	37.3986	34.5791	33.1984	33.8888	37.8325	35.0218	36.4272	-0.142518	0.905937	0.252899	-0.038561	0.973626	0.75926	0.103957	1.07472	0.403018
Tb927.10.990	hypothetical protein, conserved	54.7453	54.6176	54.6815	65.6516	48.2524	56.952	55.8094	40.3664	48.0879	0.0575936	1.04073	0.795608	-0.18669	0.878619	0.406351	-0.244285	0.844234	0.275421
Tb927.10.9900	ABC1 protein, putative	55.9796	54.4891	55.2344	54.2277	52.1221	53.1749	59.6436	53.5984	56.621	-0.0551354	0.962504	0.666136	0.0349876	1.02455	0.781655	0.0901233	1.06446	0.47722
Tb927.10.9910	PSP1 C-terminal conserved region, putative	83.2455	77.1304	80.188	83.6008	65.6819	74.6413	83.696	63.6171	73.6566	-0.104133	0.930364	0.597566	-0.123376	0.918037	0.531586	-0.0192429	0.98675	0.922693
Tb927.10.9920	hypothetical protein, conserved	26.0323	25.6439	25.8381	26.9333	17.4718	22.2025	30.2378	17.7374	23.9876	-0.220565	0.858229	0.492486	-0.109184	0.927112	0.735866	0.111382	1.08026	0.728218
Tb927.10.9930	PHD-zinc-finger like domain containing protein, putative	29.913	33.4452	31.6791	25.921	23.8944	24.9077	27.9624	25.1563	26.5594	-0.347998	0.785674	0.0153906	-0.255565	0.837659	0.0753085	0.0924327	1.06617	0.519988
Tb927.10.9940	Predicted membrane protein, putative	15.398	15.4702	15.4341	14.1783	12.9802	13.5793	13.8847	12.9908	13.4378	-0.190481	0.876313	0.259784	-0.204	0.86814	0.225551	-0.0135213	0.990671	0.942213
Tb927.10.9950	hypothetical protein, conserved	39.893	42.414	41.1535	39.0905	36.7312	37.9109	45.7638	38.1942	41.979	-0.119141	0.920736	0.428953	0.0267829	1.01874	0.85487	0.145925	1.10644	0.328407
Tb927.10.9960	hypothetical protein, conserved	22.6358	26.1401	24.3879	21.2927	24.8811	23.0869	22.4842	26.5307	24.5075	-0.0771989	0.947896	0.653211	0.00888096	1.00617	0.965604	0.0860806	1.06148	0.619505
Tb927.10.9970	hypothetical protein, conserved	42.3807	43.5167	42.9487	44.531	49.7815	47.1562	42.7368	50.2038	46.4703	0.13521	1.09825	0.381262	0.114228	1.0824	0.460031	-0.0209821	0.985562	0.891708
Tb927.10.9980	hypothetical protein, conserved	22.9741	26.0243	24.4992	22.515	27.8476	25.1813	26.3979	31.3328	28.8653	0.0422647	1.02973	0.831811	0.238385	1.17967	0.211222	0.196123	1.14562	0.2994
Tb927.10.9990	non-canonical purine NTP pyrophosphatase, RdgB/HAM1 family, putative	74.0071	73.9732	73.9901	55.7516	43.8963	49.824	52.7271	43.7418	48.2344	-0.573164	0.672141	0.00203403	-0.619337	0.65097	0.000859855	-0.0461745	0.968501	0.80428
Tb927.11.1000	kinetoplastid kinetochore protein 16	87.2213	89.6959	88.4586	81.8026	102.002	91.9024	91.1357	107.09	99.113	0.0572711	1.0405	0.748904	0.165491	1.12155	0.345227	0.108221	1.0779	0.533195
Tb927.11.10000	class-E vacuolar protein-sorting protein 24 (Vps24p), putative, Charged multivesicular body protein 3, putative	113.306	122.46	117.883	90.882	68.4446	79.6633	95.9858	67.9826	81.9842	-0.566587	0.675212	0.0125106	-0.525333	0.694799	0.0205739	0.0412543	1.02901	0.85597
Tb927.11.10010	vacuolar sorting-associated protein-like, putative	76.063	78.06	77.0615	83.6609	61.5169	72.5889	84.7489	64.3722	74.5605	-0.0873138	0.941274	0.679322	-0.0484867	0.96695	0.819334	0.0388272	1.02728	0.853949
Tb927.11.10020	short-chain dehydrogenase, putative	60.9514	69.1814	65.0664	70.1524	66.094	68.1232	70.4567	65.4096	67.9332	0.065627	1.04654	0.634175	0.0614773	1.04353	0.655578	-0.00414962	0.997128	0.97773
Tb927.11.10040	hypothetical protein, conserved	54.6224	48.6356	51.629	44.3402	37.9378	41.139	37.9103	33.583	35.7466	-0.330802	0.795095	0.0902495	-0.532984	0.691124	0.00641239	-0.202189	0.86923	0.301427
Tb927.11.10050	hypothetical protein, conserved	107.167	102.91	105.039	94.406	101.031	97.7184	86.5543	97.7501	92.1522	-0.103067	0.931052	0.500473	-0.186738	0.87859	0.2219	-0.0836718	0.943653	0.584784
Tb927.11.10060	Biotin--acetyl-CoA-carboxylase ligase, putative	155.747	153.728	154.737	131.499	157.267	144.383	124.865	156.643	140.754	-0.0992363	0.933527	0.557431	-0.135788	0.910173	0.422209	-0.0365514	0.974983	0.829466
Tb927.11.10070	Bromodomain, putative	99.6785	99.9389	99.8087	112.67	94.3233	103.497	103.217	89.1525	96.185	0.051075	1.03604	0.73937	-0.0544399	0.962968	0.728964	-0.105515	0.929473	0.495586
Tb927.11.10080	hypothetical protein, conserved	71.2705	64.6869	67.9787	63.8527	71.1253	67.489	59.8412	67.6678	63.7545	-0.00898334	0.993793	0.951444	-0.0908728	0.938955	0.549761	-0.0818902	0.944819	0.592003
Tb927.11.10090	hypothetical protein, conserved	53.4863	50.5062	51.9963	65.478	79.298	72.388	63.6496	75.7083	69.679	0.478291	1.39309	0.0031572	0.423179	1.34088	0.00900993	-0.0551122	0.96252	0.733171
Tb927.11.1010	chaperone protein DNAj, putative	55.6305	60.5869	58.1087	59.6498	59.1885	59.4192	57.8978	57.6399	57.7689	0.0320655	1.02247	0.799399	-0.00853204	0.994103	0.947663	-0.0405977	0.972252	0.747062
[truncated: 5,692 more rows]

## Sheet: 3.RNA-seq GO-term analysis
Gene Ontology (GO) profile for RNA-seq data; significantly (P<0.05) down-regulated genes (n=84)
[truncated: 171 more rows]

## Sheet: 4.Respiratome Cohorts
ETC complex	Source	Gene ID	Notes	Description
[truncated: 144 more rows]

## Sheet: 5.Control cohorts
Mitochondrial			Non-mitochondrial
[truncated: 282 more rows]

[truncated: 5 more sheets: 6.CLIP-seq, 7.ZC3H40 RNAi SILAC, 8.ZC3H40 cOE SILAC BSF, 9.ZC3H DKO SILAC, 10.ZC3H40 cOE SILAC PCF]
